# Supplementary material for: Properties of genes essential for mouse development
Source: PLoS One. 2017 May 31;12(5):e0178273. doi: 10.1371/journal.pone.0178273 (PMC5451031; doi:10.1371/journal.pone.0178273)
Supplement: S1 Data — (XLSX) [file pone.0178273.s001.xlsx]

## Sheet: Sheet1
Lethal_GeneName	MGI_ID	UniProt_ID	Ensemble_ID
Cdc45	MGI:1338073	Q9Z1X9	ENSMUSG00000000028
Apoh	MGI:88058	Q01339	ENSMUSG00000000049
Klf6	MGI:1346318	O08584	ENSMUSG00000000078
Tbx2	MGI:98494	Q60707	ENSMUSG00000000093
Tbx4	MGI:102556	P70325	ENSMUSG00000000094
Ngfr	MGI:97323	Q9Z0W1	ENSMUSG00000000120
Wnt3	MGI:98955	P17553	ENSMUSG00000000125
Wnt9a	MGI:2446084	Q8R5M2	ENSMUSG00000000126
Sdhd	MGI:1914175	Q9CXV1	ENSMUSG00000000171
Nalcn	MGI:2444306	Q8BXR5	ENSMUSG00000000197
Th	MGI:98735	P24529	ENSMUSG00000000214
Lhx2	MGI:96785	Q9Z0S2	ENSMUSG00000000247
Cdh1	MGI:88354	P09803	ENSMUSG00000000303
Ccm2	MGI:2384924	Q8K2Y9	ENSMUSG00000000378
Myf5	MGI:97252	P24699	ENSMUSG00000000435
Pparg	MGI:97747	P37238	ENSMUSG00000000440
Raf1	MGI:97847	Q99N57	ENSMUSG00000000441
Pdgfb	MGI:97528	P31240	ENSMUSG00000000489
Acvrl1	MGI:1338946	Q61288	ENSMUSG00000000530
Acvr1b	MGI:1338944	Q61271	ENSMUSG00000000532
Itga5	MGI:96604	P11688	ENSMUSG00000000555
Wdr77	MGI:1917715	Q99J09	ENSMUSG00000000561
Sox9	MGI:98371	Q04887	ENSMUSG00000000567
Krit1	MGI:1930618	Q6S5J6	ENSMUSG00000000600
Hk2	MGI:1315197	O08528	ENSMUSG00000000628
Bcl11a	MGI:106190	Q9QYE3	ENSMUSG00000000861
Dbh	MGI:94864	Q64237	ENSMUSG00000000889
Smarcb1	MGI:1328366	Q9Z0H3	ENSMUSG00000000902
Ilf2	MGI:1915031	Q9CXY6	ENSMUSG00000001016
Snapin	MGI:1333745	Q9Z266	ENSMUSG00000001018
S100a4	MGI:1330282	P07091	ENSMUSG00000001020
Mapk7	MGI:1346347	Q9WVS8	ENSMUSG00000001034
B9d1	MGI:1351471	Q9R1S0	ENSMUSG00000001039
Ift20	MGI:1915585	Q61025	ENSMUSG00000001105
Mcm3ap	MGI:1930089	Q9WUU9	ENSMUSG00000001150
Uhrf1	MGI:1338889	Q8VDF2	ENSMUSG00000001228
Ramp2	MGI:1859650	Q9WUP0	ENSMUSG00000001240
Lsr	MGI:1927471	Q99KG5	ENSMUSG00000001247
Efnb2	MGI:105097	P52800	ENSMUSG00000001300
Mef2d	MGI:99533	Q63943	ENSMUSG00000001419
Slc19a1	MGI:103182	P41438	ENSMUSG00000001436
Cyp51	MGI:106040	Q8K0C4	ENSMUSG00000001467
Nkx2-1	MGI:108067	P50220	ENSMUSG00000001496
Pax9	MGI:97493	P47242	ENSMUSG00000001497
Itga3	MGI:96602	Q62470	ENSMUSG00000001507
Dlx3	MGI:94903	Q64205	ENSMUSG00000001510
Foxm1	MGI:1347487	O08696	ENSMUSG00000001517
Jup	MGI:96650	Q02257	ENSMUSG00000001552
Mnx1	MGI:109160	Q9QZW9	ENSMUSG00000001566
Smo	MGI:108075	P56726	ENSMUSG00000001761
Capns1	MGI:88266	O88456	ENSMUSG00000001794
Folr1	MGI:95568	P35846	ENSMUSG00000001827
Rac1	MGI:97845	P63001	ENSMUSG00000001847
Ltbp1	MGI:109151	Q8CG19	ENSMUSG00000001870
Ltbp2	MGI:99502	O08999	ENSMUSG00000002020
Kmt2a	MGI:96995	P55200	ENSMUSG00000002028
Psmc3	MGI:1098754	O88685	ENSMUSG00000002102
Rapsn	MGI:99422	P12672	ENSMUSG00000002104
Spi1	MGI:98282	P17433	ENSMUSG00000002111
Paxip1	MGI:1890430	Q6NZQ4	ENSMUSG00000002221
Ppard	MGI:101884	P35396	ENSMUSG00000002250
Daxx	MGI:1197015	O35613	ENSMUSG00000002307
Use1	MGI:1914273	Q9CQ56	ENSMUSG00000002395
Braf	MGI:88190	P28028	ENSMUSG00000002413
Tsc2	MGI:102548	Q61037	ENSMUSG00000002496
Shh	MGI:98297	Q62226	ENSMUSG00000002633
Prkd1	MGI:99879	Q62101	ENSMUSG00000002688
Cse1l	MGI:1339951	Q9ERK4	ENSMUSG00000002718
Prkra	MGI:1344375	Q9WTX2	ENSMUSG00000002731
Baz1b	MGI:1353499	Q9Z277	ENSMUSG00000002748
Jag2	MGI:1098270	Q9QYE5	ENSMUSG00000002799
Flii	MGI:1342286	Q9JJ28	ENSMUSG00000002812
Top3a	MGI:1197527	O70157	ENSMUSG00000002814
Chaf1a	MGI:1351331	Q9QWF0	ENSMUSG00000002835
Map2k7	MGI:1346871	Q8CE90	ENSMUSG00000002948
Klf4	MGI:1342287	Q60793	ENSMUSG00000003032
Ap1m1	MGI:102776	P35585	ENSMUSG00000003033
Hmgn2	MGI:96136	F6W687	ENSMUSG00000003038
Stk11	MGI:1341870	Q9WTK7	ENSMUSG00000003068
Slc2a3	MGI:95757	P32037	ENSMUSG00000003153
Dvl3	MGI:108100	Q61062	ENSMUSG00000003233
Ncstn	MGI:1891700	P57716	ENSMUSG00000003458
Cyp17a1	MGI:88586	P27786	ENSMUSG00000003555
Dnase2a	MGI:1329019	P56542	ENSMUSG00000003812
Calr	MGI:88252	P14211	ENSMUSG00000003814
Nfat5	MGI:1859333	Q9WV30	ENSMUSG00000003847
Tfam	MGI:107810	P40630	ENSMUSG00000003923
Fancl	MGI:1914280	Q9CR14	ENSMUSG00000004018
Stat3	MGI:103038	P42227	ENSMUSG00000004040
Dnaja3	MGI:1933786	Q99M87	ENSMUSG00000004069
Dnmt1	MGI:94912	P13864	ENSMUSG00000004099
Phb2	MGI:102520	O35129	ENSMUSG00000004264
Cul3	MGI:1347360	Q9JLV5	ENSMUSG00000004364
Arid3b	MGI:1930768	Q9Z1N7	ENSMUSG00000004661
Plod3	MGI:1347008	Q9R0E1	ENSMUSG00000004846
Pax3	MGI:97487	P24610	ENSMUSG00000004872
Nes	MGI:101784	Q6P5H2	ENSMUSG00000004891
Map2k1	MGI:1346866	P31938	ENSMUSG00000004936
Syt5	MGI:1926368	Q9R0N5	ENSMUSG00000004961
Pex5	MGI:1098808	O09012	ENSMUSG00000005069
Klf5	MGI:1338056	Q9Z0Z7	ENSMUSG00000005148
Ripk4	MGI:1919638	Q9ERK0	ENSMUSG00000005251
Hmox1	MGI:96163	P14901	ENSMUSG00000005413
Evx1	MGI:95461	P23683	ENSMUSG00000005503
Por	MGI:97744	P37040	ENSMUSG00000005514
Igf1r	MGI:96433	Q60751	ENSMUSG00000005533
Trim28	MGI:109274	Q62318	ENSMUSG00000005566
Mef2c	MGI:99458	Q8CFN5	ENSMUSG00000005583
Eif4g2	MGI:109207	Q62448	ENSMUSG00000005610
Pcyt1a	MGI:88557	P49586	ENSMUSG00000005615
Psmd4	MGI:1201670	O35226	ENSMUSG00000005625
Mthfd2	MGI:1338850	P18155	ENSMUSG00000005667
Gata6	MGI:107516	Q61169	ENSMUSG00000005836
Cnga2	MGI:108040	Q62398	ENSMUSG00000005864
Apc	MGI:88039	Q61315	ENSMUSG00000005871
Otx1	MGI:97450	P80205	ENSMUSG00000005917
Crkl	MGI:104686	P47941	ENSMUSG00000006134
Zbtb17	MGI:107410	Q60821	ENSMUSG00000006215
Epor	MGI:95408	P14753	ENSMUSG00000006235
Vax1	MGI:1277163	Q2NKI2	ENSMUSG00000006270
Kmt2b	MGI:109565	O08550	ENSMUSG00000006307
Etv2	MGI:99253	P41163	ENSMUSG00000006311
Fbln1	MGI:95487	Q08879	ENSMUSG00000006369
Tek	MGI:98664	Q02858	ENSMUSG00000006386
Cdc20	MGI:1859866	Q9JJ66	ENSMUSG00000006398
Ihh	MGI:96533	P97812	ENSMUSG00000006538
Cdc42	MGI:106211	P60766	ENSMUSG00000006699
Pknox1	MGI:1201409	O70477	ENSMUSG00000006705
Gmnn	MGI:1927344	O88513	ENSMUSG00000006715
Kif5b	MGI:1098268	Q61768	ENSMUSG00000006740
Ctnnb1	MGI:88276	Q02248	ENSMUSG00000006932
Atp1a2	MGI:88106	Q6PIE5	ENSMUSG00000007097
Tinf2	MGI:107246	Q9QXG9	ENSMUSG00000007589
Tgfbr1	MGI:98728	Q64729	ENSMUSG00000007613
Rad51c	MGI:2150020	Q924H5	ENSMUSG00000007646
Bcl2l1	MGI:88139	Q64373	ENSMUSG00000007659
Zmiz1	MGI:3040693	Q6P1E1	ENSMUSG00000007817
Arid1a	MGI:1935147	A2BH40	ENSMUSG00000007880
Crlf1	MGI:1340030	Q9JM58	ENSMUSG00000007888
Phox2a	MGI:106633	Q62066	ENSMUSG00000007946
Fgfrl1	MGI:2150920	Q91V87	ENSMUSG00000008090
Ubc	MGI:98889	P0CG50	ENSMUSG00000008348
Prpf31	MGI:1916238	Q8CCF0	ENSMUSG00000008373
Pou2f2	MGI:101897	Q00196	ENSMUSG00000008496
Nfib	MGI:103188	P97863	ENSMUSG00000008575
Man1a2	MGI:104676	P39098	ENSMUSG00000008763
Gabpa	MGI:95610	Q00422	ENSMUSG00000008976
Nf2	MGI:97307	P46662	ENSMUSG00000009073
Tbx1	MGI:98493	P70323	ENSMUSG00000009097
Met	MGI:96969	P16056	ENSMUSG00000009376
Mkl2	MGI:3050795	P59759	ENSMUSG00000009569
Ubp1	MGI:104889	Q811S7	ENSMUSG00000009741
Nuak2	MGI:1921387	Q8BZN4	ENSMUSG00000009772
Wnt3a	MGI:98956	P27467	ENSMUSG00000009900
Slc3a2	MGI:96955	P10852	ENSMUSG00000010095
Myt1	MGI:1100535	Q8CFC2	ENSMUSG00000010505
Adam19	MGI:105377	O35674	ENSMUSG00000011256
Ptprs	MGI:97815	B0V2N1	ENSMUSG00000013236
Nelfb	MGI:1931035	Q8C4Y3	ENSMUSG00000013465
Aldh1a2	MGI:107928	Q62148	ENSMUSG00000013584
Pten	MGI:109583	O08586	ENSMUSG00000013663
Ehmt2	MGI:2148922	Q9Z148	ENSMUSG00000013787
Bicc1	MGI:1933388	Q99MQ1	ENSMUSG00000014329
Tsg101	MGI:106581	Q61187	ENSMUSG00000014402
Hoxa2	MGI:96174	P31245	ENSMUSG00000014704
Pdcd2	MGI:104643	P46718	ENSMUSG00000014771
Gata2	MGI:95662	O09100	ENSMUSG00000015053
Ube2i	MGI:107365	P63280	ENSMUSG00000015120
Aldh1a3	MGI:1861722	Q9JHW9	ENSMUSG00000015134
Arnt	MGI:88071	P53762	ENSMUSG00000015522
Lpl	MGI:96820	P11152	ENSMUSG00000015568
Nkx2-5	MGI:97350	P42582	ENSMUSG00000015579
Srf	MGI:106658	Q9JM73	ENSMUSG00000015605
Gata3	MGI:95663	P23772	ENSMUSG00000015619
Setdb1	MGI:1934229	O88974	ENSMUSG00000015697
Arnt2	MGI:107188	Q61324	ENSMUSG00000015709
Aph1a	MGI:2385110	Q8BVF7	ENSMUSG00000015750
Tab2	MGI:1915902	Q99K90	ENSMUSG00000015755
Rxra	MGI:98214	P28700	ENSMUSG00000015846
Wnt11	MGI:101948	P48615	ENSMUSG00000015957
Celsr1	MGI:1100883	O35161	ENSMUSG00000016028
Kcnq2	MGI:1309503	Q9Z351	ENSMUSG00000016346
Wt1	MGI:98968	P22561	ENSMUSG00000016458
Cr1l	MGI:88513	Q64735	ENSMUSG00000016481
Plcg1	MGI:97615	Q62077	ENSMUSG00000016933
Brca1	MGI:104537	P48754	ENSMUSG00000017146
Vps53	MGI:1915549	Q8CCB4	ENSMUSG00000017288
Suz12	MGI:1261758	Q80U70	ENSMUSG00000017548
Ada	MGI:87916	P03958	ENSMUSG00000017697
Birc5	MGI:1203517	O70201	ENSMUSG00000017716
Slc12a5	MGI:1862037	Q91V14	ENSMUSG00000017740
Crk	MGI:88508	Q64010	ENSMUSG00000017776
Jph2	MGI:1891496	Q9ET78	ENSMUSG00000017817
Mybl2	MGI:101785	P48972	ENSMUSG00000017861
Hnf4a	MGI:109128	P49698	ENSMUSG00000017950
Med1	MGI:1100846	Q925J9	ENSMUSG00000018160
Erbb3	MGI:95411	Q61526	ENSMUSG00000018166
Tbx5	MGI:102541	P70326	ENSMUSG00000018263
Pfn1	MGI:97549	P62962	ENSMUSG00000018293
Vezf1	MGI:1313291	Q9Z162	ENSMUSG00000018377
Srsf1	MGI:98283	Q6PDM2	ENSMUSG00000018379
Kif3a	MGI:107689	P28741	ENSMUSG00000018395
C1qbp	MGI:1194505	O35658	ENSMUSG00000018446
Kdm6b	MGI:2448492	Q5NCY0	ENSMUSG00000018476
Wnt9b	MGI:1197020	O35468	ENSMUSG00000018486
Ncor1	MGI:1349717	Q60974	ENSMUSG00000018501
Tbx3	MGI:98495	P70324	ENSMUSG00000018604
Sp2	MGI:1926162	Q9D2H6	ENSMUSG00000018678
Lhx1	MGI:99783	P63006	ENSMUSG00000018698
Dync1h1	MGI:103147	Q9JHU4	ENSMUSG00000018707
Ndel1	MGI:1932915	Q9ERR1	ENSMUSG00000018736
Myh11	MGI:102643	O08638	ENSMUSG00000018830
Rad51d	MGI:1261809	O55230	ENSMUSG00000018841
Pank3	MGI:2387464	Q8R2W9	ENSMUSG00000018846
Hoxb1	MGI:96182	P17919	ENSMUSG00000018973
Atp6ap1	MGI:109629	Q9R1Q9	ENSMUSG00000019087
Cops3	MGI:1349409	O88543	ENSMUSG00000019373
Fkbp8	MGI:1341070	O35465	ENSMUSG00000019428
Xab2	MGI:1914689	Q9DCD2	ENSMUSG00000019470
Arid3a	MGI:1328360	Q62431	ENSMUSG00000019564
Krt10	MGI:96685	P02535	ENSMUSG00000019761
Fbxo5	MGI:1914391	Q7TSG3	ENSMUSG00000019773
Hdac2	MGI:1097691	P70288	ENSMUSG00000019777
Hey2	MGI:1341884	Q9QUS4	ENSMUSG00000019789
Stxbp5	MGI:1926058	Q8K400	ENSMUSG00000019790
Rev3l	MGI:1337131	Q61493	ENSMUSG00000019841
Rspo3	MGI:1920030	Q2TJ95	ENSMUSG00000019880
Ppp1r12a	MGI:1309528	Q9DBR7	ENSMUSG00000019907
Sim1	MGI:98306	Q61045	ENSMUSG00000019913
Lims1	MGI:1195263	Q99JW4	ENSMUSG00000019920
Cdk1	MGI:88351	P11440	ENSMUSG00000019942
Atp2b1	MGI:104653	G5E829	ENSMUSG00000019943
Psen1	MGI:1202717	P49769	ENSMUSG00000019969
Apaf1	MGI:1306796	O88879	ENSMUSG00000019979
Myb	MGI:97249	P06876	ENSMUSG00000019982
Med23	MGI:1917458	Q80YQ2	ENSMUSG00000019984
Ctgf	MGI:95537	P29268	ENSMUSG00000019997
Hsp90b1	MGI:98817	P08113	ENSMUSG00000020048
Ascl1	MGI:96919	Q02067	ENSMUSG00000020052
Igf1	MGI:96432	P05017	ENSMUSG00000020053
Sirt1	MGI:2135607	Q923E4	ENSMUSG00000020063
Vps26a	MGI:1353654	P40336	ENSMUSG00000020078
Supv3l1	MGI:2441711	Q80YD1	ENSMUSG00000020079
Tbk1	MGI:1929658	Q9WUN2	ENSMUSG00000020115
Pno1	MGI:1913499	Q9CPS7	ENSMUSG00000020116
Frs2	MGI:1100860	Q8C180	ENSMUSG00000020170
Mdm2	MGI:96952	P23804	ENSMUSG00000020184
Cabin1	MGI:1298375	B9EKC5	ENSMUSG00000020196
Fzr1	MGI:1926790	Q9R1K5	ENSMUSG00000020235
Txnrd1	MGI:1354175	Q9JMH6	ENSMUSG00000020250
Pex13	MGI:1919379	Q9D0K1	ENSMUSG00000020283
Sptbn1	MGI:98388	Q62261	ENSMUSG00000020315
Mgat1	MGI:96973	P27808	ENSMUSG00000020346
Ppp2ca	MGI:1321159	P63330	ENSMUSG00000020349
Rad50	MGI:109292	P70388	ENSMUSG00000020380
Tnip1	MGI:1926194	Q9WUU8	ENSMUSG00000020400
Hus1	MGI:1277962	Q8BQY8	ENSMUSG00000020413
Pes1	MGI:1890613	Q9EQ61	ENSMUSG00000020430
Rtn4	MGI:1915835	Q99P72	ENSMUSG00000020458
Pnpt1	MGI:1918951	Q8K1R3	ENSMUSG00000020464
Aebp1	MGI:1197012	Q640N1	ENSMUSG00000020473
Xbp1	MGI:98970	O35426	ENSMUSG00000020484
Acaca	MGI:108451	Q5SWU9	ENSMUSG00000020532
Llgl1	MGI:102682	Q80Y17	ENSMUSG00000020536
Srebf1	MGI:107606	Q9WTN3	ENSMUSG00000020538
Myocd	MGI:2137495	Q8VIM5	ENSMUSG00000020542
Snx13	MGI:2661416	Q6PHS6	ENSMUSG00000020590
Apob	MGI:88052	E9Q414	ENSMUSG00000020609
Gna13	MGI:95768	P27601	ENSMUSG00000020611
Prkar1a	MGI:104878	Q9DBC7	ENSMUSG00000020612
Rnaseh1	MGI:1335073	O70338	ENSMUSG00000020630
Dld	MGI:107450	O08749	ENSMUSG00000020664
Hnf1b	MGI:98505	P27889	ENSMUSG00000020679
Nle1	MGI:2429770	Q8VEJ4	ENSMUSG00000020692
Lig3	MGI:109152	P97386	ENSMUSG00000020697
Ern1	MGI:1930134	Q9EQY0	ENSMUSG00000020715
Nf1	MGI:97306	Q04690	ENSMUSG00000020716
Polg2	MGI:1354947	Q9QZM2	ENSMUSG00000020718
Slc25a19	MGI:1914533	Q9DAM5	ENSMUSG00000020744
Pafah1b1	MGI:109520	P63005	ENSMUSG00000020745
Itgb4	MGI:96613	A2A863	ENSMUSG00000020758
Ywhae	MGI:894689	P62259	ENSMUSG00000020849
Cacnb1	MGI:102522	Q8R3Z5	ENSMUSG00000020882
Vamp2	MGI:1313277	P63044	ENSMUSG00000020894
Tmem107	MGI:1914160	Q9CPV0	ENSMUSG00000020895
Aurkb	MGI:107168	O70126	ENSMUSG00000020897
Myh10	MGI:1930780	Q61879	ENSMUSG00000020900
Kat2a	MGI:1343101	Q9JHD2	ENSMUSG00000020918
Pnn	MGI:1100514	O35691	ENSMUSG00000020994
Npas3	MGI:1351610	Q9QZQ0	ENSMUSG00000021010
Sptlc2	MGI:108074	P97363	ENSMUSG00000021036
Sav1	MGI:1927144	Q8VEB2	ENSMUSG00000021067
Gsc	MGI:95841	Q02591	ENSMUSG00000021095
Mnat1	MGI:106207	P51949	ENSMUSG00000021103
Hif1a	MGI:106918	Q61221	ENSMUSG00000021109
Zfp36l1	MGI:107946	P23950	ENSMUSG00000021127
Psmc1	MGI:106054	P62192	ENSMUSG00000021178
Numb	MGI:107423	Q9QZS3	ENSMUSG00000021224
Tmed10	MGI:1915831	Q9D1D4	ENSMUSG00000021248
Fos	MGI:95574	P01101	ENSMUSG00000021250
Tgfb3	MGI:98727	P17125	ENSMUSG00000021253
Esrrb	MGI:1346832	Q61539	ENSMUSG00000021255
Yy1	MGI:99150	Q00899	ENSMUSG00000021264
Fdft1	MGI:102706	P53798	ENSMUSG00000021273
Mtr	MGI:894292	A6H5Y3	ENSMUSG00000021311
Ryr2	MGI:99685	E9Q401	ENSMUSG00000021313
Gli3	MGI:95729	Q61602	ENSMUSG00000021318
Tfap2a	MGI:104671	P34056	ENSMUSG00000021359
Edn1	MGI:95283	P22387	ENSMUSG00000021367
Barx1	MGI:103124	Q9ER42	ENSMUSG00000021381
Ripk1	MGI:108212	Q60855	ENSMUSG00000021408
Ror2	MGI:1347521	Q9Z138	ENSMUSG00000021464
Ptch1	MGI:105373	Q61115	ENSMUSG00000021466
Sptlc1	MGI:1099431	O35704	ENSMUSG00000021468
Nsd1	MGI:1276545	O88491	ENSMUSG00000021488
Caml	MGI:104728	P49070	ENSMUSG00000021501
Pitx1	MGI:107374	P70314	ENSMUSG00000021506
Mterfd1	MGI:1913660	Q8R3J4	ENSMUSG00000021519
Smad5	MGI:1328787	P97454	ENSMUSG00000021540
Rasa1	MGI:97860	E9PYG6	ENSMUSG00000021549
Pcsk1	MGI:97511	P63239	ENSMUSG00000021587
Xrcc4	MGI:1333799	Q924T3	ENSMUSG00000021615
Rad17	MGI:1333807	Q6NXW6	ENSMUSG00000021635
Smn1	MGI:109257	P97801	ENSMUSG00000021645
Hmgcr	MGI:96159	Q01237	ENSMUSG00000021670
Kif2a	MGI:108390	P28740	ENSMUSG00000021693
Fgf10	MGI:1099809	O35565	ENSMUSG00000021732
Il6st	MGI:96560	Q00560	ENSMUSG00000021756
Fst	MGI:95586	P47931	ENSMUSG00000021765
Bmpr1a	MGI:1338938	P36895	ENSMUSG00000021796
Anxa7	MGI:88031	Q07076	ENSMUSG00000021814
Vcl	MGI:98927	Q64727	ENSMUSG00000021823
Bmp4	MGI:88180	P21275	ENSMUSG00000021835
Otx2	MGI:97451	P80206	ENSMUSG00000021848
Bap1	MGI:1206586	Q99PU7	ENSMUSG00000021901
Dph3	MGI:1922658	Q8K0W9	ENSMUSG00000021905
Parg	MGI:1347094	O88622	ENSMUSG00000021911
Chat	MGI:88392	Q03059	ENSMUSG00000021919
Rnaseh2b	MGI:1914403	Q80ZV0	ENSMUSG00000021932
Gata4	MGI:95664	Q08369	ENSMUSG00000021944
Tkt	MGI:105992	P40142	ENSMUSG00000021957
Pinx1	MGI:1919650	Q9CZX5	ENSMUSG00000021958
Lats2	MGI:1354386	Q7TSJ6	ENSMUSG00000021959
Fgf9	MGI:104723	P54130	ENSMUSG00000021974
Extl3	MGI:1860765	Q9WVL6	ENSMUSG00000021978
Wnt5a	MGI:98958	P22725	ENSMUSG00000021994
Esco2	MGI:1919238	Q8CIB9	ENSMUSG00000022034
Bmp1	MGI:88176	P98063	ENSMUSG00000022098
Rb1	MGI:97874	P13405	ENSMUSG00000022105
Gdnf	MGI:107430	P48540	ENSMUSG00000022144
Dab2	MGI:109175	P98078	ENSMUSG00000022150
Dad1	MGI:101912	P61804	ENSMUSG00000022174
Tgm1	MGI:98730	Q9JLF6	ENSMUSG00000022218
Sema5a	MGI:107556	Q62217	ENSMUSG00000022231
Trio	MGI:1927230	Q0KL02	ENSMUSG00000022263
Zfpm2	MGI:1334444	Q8CCH7	ENSMUSG00000022306
Zfat	MGI:2681865	Q7TS63	ENSMUSG00000022335
Myc	MGI:97250	P01108	ENSMUSG00000022346
Has2	MGI:107821	P70312	ENSMUSG00000022367
Wnt7b	MGI:98962	P28047	ENSMUSG00000022382
Brd1	MGI:1924161	E9PZ26	ENSMUSG00000022387
Tab1	MGI:1913763	Q8CF89	ENSMUSG00000022414
Enpp2	MGI:1321390	Q9R1E6	ENSMUSG00000022425
Myh9	MGI:107717	Q8VDD5	ENSMUSG00000022443
Hdac7	MGI:1891835	Q8C2B3	ENSMUSG00000022475
Col2a1	MGI:88452	P28481	ENSMUSG00000022483
Trp63	MGI:1330810	O88898	ENSMUSG00000022510
Cldn1	MGI:1276109	O88551	ENSMUSG00000022512
Crebbp	MGI:1098280	P45481	ENSMUSG00000022521
Hes1	MGI:104853	P35428	ENSMUSG00000022528
Plec	MGI:1277961	Q9QXS1	ENSMUSG00000022565
Ly6e	MGI:106651	Q64253	ENSMUSG00000022587
Arc	MGI:88067	Q9WV31	ENSMUSG00000022602
Ptk2	MGI:95481	P34152	ENSMUSG00000022607
Rrn3	MGI:1925255	B2RS91	ENSMUSG00000022682
B3gnt5	MGI:2137302	Q8BGY6	ENSMUSG00000022686
Hira	MGI:99430	Q61666	ENSMUSG00000022702
Gbe1	MGI:1921435	Q9D6Y9	ENSMUSG00000022707
Usp7	MGI:2182061	Q6A4J8	ENSMUSG00000022710
Pmm2	MGI:1859214	Q9Z2M7	ENSMUSG00000022711
Dgcr8	MGI:2151114	Q9EQM6	ENSMUSG00000022718
Dlg1	MGI:107231	Q811D0	ENSMUSG00000022770
Pak2	MGI:1339984	Q8CIN4	ENSMUSG00000022781
Dnm1l	MGI:1921256	Q8K1M6	ENSMUSG00000022789
Tfrc	MGI:98822	Q62351	ENSMUSG00000022797
Gsk3b	MGI:1861437	Q9WV60	ENSMUSG00000022812
Fstl1	MGI:102793	Q62356	ENSMUSG00000022816
Ap2m1	MGI:1298405	P84091	ENSMUSG00000022841
Tra2b	MGI:106016	P62996	ENSMUSG00000022858
Cxadr	MGI:1201679	P97792	ENSMUSG00000022865
Robo1	MGI:1274781	O89026	ENSMUSG00000022883
Ets2	MGI:95456	P15037	ENSMUSG00000022895
Dyrk1a	MGI:1330299	Q61214	ENSMUSG00000022897
Pros1	MGI:1095733	Q08761	ENSMUSG00000022912
Psmg1	MGI:1860263	Q9JK23	ENSMUSG00000022913
Runx1	MGI:99852	Q03347	ENSMUSG00000022952
Synj1	MGI:1354961	D3Z656	ENSMUSG00000022973
Mis18a	MGI:1913828	Q9CZJ6	ENSMUSG00000022978
Wnt1	MGI:98953	P04426	ENSMUSG00000022997
Krt18	MGI:96692	P05784	ENSMUSG00000023043
Prmt5	MGI:1351645	Q8CIG8	ENSMUSG00000023110
Bsg	MGI:88208	P18572	ENSMUSG00000023175
Gcm1	MGI:108045	P70348	ENSMUSG00000023333
Celsr3	MGI:1858236	Q91ZI0	ENSMUSG00000023473
Igf2r	MGI:96435	Q07113	ENSMUSG00000023830
Mut	MGI:97239	P16332	ENSMUSG00000023921
Vegfa	MGI:103178	Q00731	ENSMUSG00000023951
Calcr	MGI:101950	Q60755	ENSMUSG00000023964
Bysl	MGI:1858419	O54825	ENSMUSG00000023988
Tfeb	MGI:103270	Q9R210	ENSMUSG00000023990
Foxp4	MGI:1921373	Q9DBY0	ENSMUSG00000023991
Nfya	MGI:97316	P23708	ENSMUSG00000023994
Birc6	MGI:1276108	O88738	ENSMUSG00000024073
Lrpprc	MGI:1919666	Q6PB66	ENSMUSG00000024120
Atp6v0c	MGI:88116	P63082	ENSMUSG00000024121
Pdpk1	MGI:1338068	Q9Z2A0	ENSMUSG00000024122
Abca3	MGI:1351617	Q8R420	ENSMUSG00000024130
Six2	MGI:102778	Q62232	ENSMUSG00000024134
E4f1	MGI:109530	Q8CCE9	ENSMUSG00000024137
Epas1	MGI:109169	P97481	ENSMUSG00000024140
Mapk8ip3	MGI:1353598	Q9ESN9	ENSMUSG00000024163
Telo2	MGI:1918968	Q9DC40	ENSMUSG00000024170
Axin1	MGI:1096327	O35625	ENSMUSG00000024182
Mllt1	MGI:1927238	Q9EPX7	ENSMUSG00000024212
Zeb1	MGI:1344313	Q64318	ENSMUSG00000024238
Sos1	MGI:98354	Q62245	ENSMUSG00000024241
Pkdcc	MGI:2147077	Q5RJI4	ENSMUSG00000024247
Dync2li1	MGI:1913996	Q8K0T2	ENSMUSG00000024253
Thoc1	MGI:1919668	Q8R3N6	ENSMUSG00000024287
Mib1	MGI:2443157	Q80SY4	ENSMUSG00000024294
Cdh2	MGI:88355	P15116	ENSMUSG00000024304
Vps52	MGI:1330304	Q8C754	ENSMUSG00000024319
Bin1	MGI:108092	O08539	ENSMUSG00000024381
Proc	MGI:97771	P33587	ENSMUSG00000024386
Csnk2b	MGI:88548	P67871	ENSMUSG00000024387
Bag6	MGI:1919439	Q9Z1R2	ENSMUSG00000024392
Lama3	MGI:99909	Q61789	ENSMUSG00000024421
Nr3c1	MGI:95824	P06537	ENSMUSG00000024431
Arap3	MGI:2147274	Q8R5G7	ENSMUSG00000024451
Hdac3	MGI:1343091	O88895	ENSMUSG00000024454
Smad4	MGI:894293	P97471	ENSMUSG00000024515
Rax	MGI:109632	O35602	ENSMUSG00000024518
Lox	MGI:96817	P28301	ENSMUSG00000024529
Cxxc1	MGI:1921572	Q9CWW7	ENSMUSG00000024560
Smad2	MGI:108051	Q62432	ENSMUSG00000024563
Sall3	MGI:109295	Q62255	ENSMUSG00000024565
Fech	MGI:95513	P22315	ENSMUSG00000024588
Lmnb1	MGI:96795	P14733	ENSMUSG00000024590
Fbn2	MGI:95490	Q61555	ENSMUSG00000024598
Tcof1	MGI:892003	O08784	ENSMUSG00000024613
Pdgfrb	MGI:97531	P05622	ENSMUSG00000024620
Incenp	MGI:1313288	Q9WU62	ENSMUSG00000024660
Fth1	MGI:95588	P09528	ENSMUSG00000024661
Rfk	MGI:1914688	Q8CFV9	ENSMUSG00000024712
Pcsk5	MGI:97515	Q04592	ENSMUSG00000024713
Ccdc86	MGI:1277220	Q9JJ89	ENSMUSG00000024732
Prpf19	MGI:106247	Q99KP6	ENSMUSG00000024735
Ddb1	MGI:1202384	Q3U1J4	ENSMUSG00000024740
Fen1	MGI:102779	P39749	ENSMUSG00000024742
Jak2	MGI:96629	Q62120	ENSMUSG00000024789
Rad9a	MGI:1328356	Q9Z0F6	ENSMUSG00000024824
Aip	MGI:109622	O08915	ENSMUSG00000024847
Adrbk1	MGI:87940	Q99MK8	ENSMUSG00000024858
Dkk1	MGI:1329040	O54908	ENSMUSG00000024868
Rce1	MGI:1336895	P57791	ENSMUSG00000024889
Cpt1a	MGI:1098296	P97742	ENSMUSG00000024900
Efemp2	MGI:1891209	Q9WVJ9	ENSMUSG00000024909
Drap1	MGI:1913806	Q9D6N5	ENSMUSG00000024914
Rnaseh2c	MGI:1915459	Q9CQ18	ENSMUSG00000024925
Kat5	MGI:1932051	Q8CHK4	ENSMUSG00000024926
Rela	MGI:103290	Q04207	ENSMUSG00000024927
Men1	MGI:1316736	O88559	ENSMUSG00000024947
Plcb3	MGI:104778	P51432	ENSMUSG00000024960
Shoc2	MGI:1927197	O88520	ENSMUSG00000024976
Tcf7l2	MGI:1202879	Q924A0	ENSMUSG00000024985
Hhex	MGI:96086	P43120	ENSMUSG00000024986
Cyp26a1	MGI:1096359	O55127	ENSMUSG00000024987
Hells	MGI:106209	Q60848	ENSMUSG00000025001
Gfra1	MGI:1100842	P97785	ENSMUSG00000025089
Pcyt2	MGI:1915921	Q922E4	ENSMUSG00000025137
Fasn	MGI:95485	P19096	ENSMUSG00000025153
Csnk1d	MGI:1355272	Q9DC28	ENSMUSG00000025162
Chuk	MGI:99484	Q60680	ENSMUSG00000025199
Scd2	MGI:98240	P13011	ENSMUSG00000025203
Peo1	MGI:2137410	Q8CIW5	ENSMUSG00000025209
Fgf8	MGI:99604	P37237	ENSMUSG00000025219
Ldb1	MGI:894762	P70662	ENSMUSG00000025223
Sufu	MGI:1345643	Q9Z0P7	ENSMUSG00000025231
Alas2	MGI:87990	P08680	ENSMUSG00000025270
Ptprj	MGI:104574	Q64455	ENSMUSG00000025314
Itgb8	MGI:1338035	Q0VBD0	ENSMUSG00000025321
Rabgef1	MGI:1929459	Q9JM13	ENSMUSG00000025340
Gdf11	MGI:1338027	Q9Z1W4	ENSMUSG00000025352
Clns1a	MGI:109638	Q61189	ENSMUSG00000025439
Chm	MGI:892979	Q9QXG2	ENSMUSG00000025531
Asl	MGI:88084	Q91YI0	ENSMUSG00000025533
Rptor	MGI:1921620	Q8K4Q0	ENSMUSG00000025583
Podxl	MGI:1351317	Q9R0M4	ENSMUSG00000025608
Hadha	MGI:2135593	Q8BMS1	ENSMUSG00000025745
Plk4	MGI:101783	Q64702	ENSMUSG00000025758
Hgs	MGI:104681	Q99LI8	ENSMUSG00000025793
Itgb1	MGI:96610	P09055	ENSMUSG00000025809
Nrp1	MGI:106206	P97333	ENSMUSG00000025810
Pard3	MGI:2135608	Q99NH2	ENSMUSG00000025812
Pdgfa	MGI:97527	P20033	ENSMUSG00000025856
Sox17	MGI:107543	Q61473	ENSMUSG00000025902
Rb1cc1	MGI:1341850	Q9ESK9	ENSMUSG00000025907
Cops5	MGI:1349415	O35864	ENSMUSG00000025917
Rdh10	MGI:1924238	Q8VCH7	ENSMUSG00000025921
Terf1	MGI:109634	P70371	ENSMUSG00000025925
Tfap2b	MGI:104672	Q61313	ENSMUSG00000025927
Pikfyve	MGI:1335106	Q9Z1T6	ENSMUSG00000025949
Creb1	MGI:88494	Q01147	ENSMUSG00000025958
Klf7	MGI:1935151	Q99JB0	ENSMUSG00000025959
Sf3b1	MGI:1932339	Q99NB9	ENSMUSG00000025982
Cps1	MGI:891996	Q8C196	ENSMUSG00000025991
Slc40a1	MGI:1315204	Q9JHI9	ENSMUSG00000025993
Casp8	MGI:1261423	O89110	ENSMUSG00000026029
Cflar	MGI:1336166	O35732	ENSMUSG00000026031
Col5a2	MGI:88458	Q3U962	ENSMUSG00000026042
Map4k4	MGI:1349394	P97820	ENSMUSG00000026074
Fn1	MGI:95566	P11276	ENSMUSG00000026193
Htr2b	MGI:109323	Q02152	ENSMUSG00000026228
Ecel1	MGI:1343461	Q9JMI0	ENSMUSG00000026247
Eif4e2	MGI:1914440	Q8BMB3	ENSMUSG00000026254
Mterfd2	MGI:1918355	Q8BVN4	ENSMUSG00000026273
Pam	MGI:97475	P97467	ENSMUSG00000026335
Dbi	MGI:94865	P31786	ENSMUSG00000026385
Nek7	MGI:1890645	Q9ES74	ENSMUSG00000026393
Nr5a2	MGI:1346834	P45448	ENSMUSG00000026398
Tnnt2	MGI:104597	P50752	ENSMUSG00000026414
Myog	MGI:97276	P12979	ENSMUSG00000026459
Lhx4	MGI:101776	P53776	ENSMUSG00000026468
Lamc1	MGI:99914	P02468	ENSMUSG00000026478
Rnf2	MGI:1101759	Q9CQJ4	ENSMUSG00000026484
Ahctf1	MGI:1915033	Q8CJF7	ENSMUSG00000026491
Capn2	MGI:88264	O08529	ENSMUSG00000026509
Fh1	MGI:95530	P97807	ENSMUSG00000026526
Pou2f1	MGI:101898	P25425	ENSMUSG00000026565
F5	MGI:88382	O88783	ENSMUSG00000026579
Prrx1	MGI:97712	P63013	ENSMUSG00000026586
Esrrg	MGI:1347056	P62509	ENSMUSG00000026610
Mcm10	MGI:1917274	Q0VBD2	ENSMUSG00000026669
Hsd17b7	MGI:1330808	O88736	ENSMUSG00000026675
Mrc1	MGI:97142	Q61830	ENSMUSG00000026712
Serpinc1	MGI:88095	P32261	ENSMUSG00000026715
Ptf1a	MGI:1328312	Q9QX98	ENSMUSG00000026735
Nr5a1	MGI:1346833	P33242	ENSMUSG00000026751
Pfkfb3	MGI:2181202	A2AUP4	ENSMUSG00000026773
Stxbp1	MGI:107363	O08599	ENSMUSG00000026797
Tsc1	MGI:1929183	Q9EP53	ENSMUSG00000026812
Eng	MGI:95392	Q63961	ENSMUSG00000026814
Gfi1b	MGI:1276578	O70237	ENSMUSG00000026815
Nr4a2	MGI:1352456	Q06219	ENSMUSG00000026826
Acvr1	MGI:87911	P37172	ENSMUSG00000026836
Col5a1	MGI:88457	O88207	ENSMUSG00000026837
Tor1a	MGI:1353568	Q9ER39	ENSMUSG00000026849
Hspa5	MGI:95835	P20029	ENSMUSG00000026864
Zeb2	MGI:1344407	Q9R0G7	ENSMUSG00000026872
Notch1	MGI:97363	Q01705	ENSMUSG00000026923
Inpp5e	MGI:1927753	Q9JII1	ENSMUSG00000026925
Lhx3	MGI:102673	P50481	ENSMUSG00000026934
Traf2	MGI:101835	P39429	ENSMUSG00000026942
Grin1	MGI:95819	P35438	ENSMUSG00000026959
Anapc2	MGI:2139135	Q8BZQ7	ENSMUSG00000026965
Itga4	MGI:96603	Q00651	ENSMUSG00000027009
Ssrp1	MGI:107912	Q08943	ENSMUSG00000027067
Lrp2	MGI:95794	A2ARV4	ENSMUSG00000027070
Tfpi	MGI:1095418	O54819	ENSMUSG00000027082
Itgav	MGI:96608	P43406	ENSMUSG00000027087
Chrna1	MGI:87885	P04756	ENSMUSG00000027107
Itga6	MGI:96605	Q61739	ENSMUSG00000027111
Traf6	MGI:108072	P70196	ENSMUSG00000027164
Caprin1	MGI:1858234	Q60865	ENSMUSG00000027184
Elf5	MGI:1335079	Q8VDK3	ENSMUSG00000027186
Ext2	MGI:108050	P70428	ENSMUSG00000027198
Pdia3	MGI:95834	P27773	ENSMUSG00000027248
F2	MGI:88380	P19221	ENSMUSG00000027249
Snap25	MGI:98331	P60879	ENSMUSG00000027273
Jag1	MGI:1095416	Q9QXX0	ENSMUSG00000027276
Snap23	MGI:109356	O09044	ENSMUSG00000027287
Nusap1	MGI:2675669	Q9ERH4	ENSMUSG00000027306
Dll4	MGI:1859388	Q9JI71	ENSMUSG00000027314
Spint1	MGI:1338033	Q9R097	ENSMUSG00000027315
Rad51	MGI:97890	Q08297	ENSMUSG00000027323
Slc23a2	MGI:1859682	Q9EPR4	ENSMUSG00000027340
Pcna	MGI:97503	P17918	ENSMUSG00000027342
Bmp2	MGI:88177	P21274	ENSMUSG00000027358
Gabpb1	MGI:95611	Q00420	ENSMUSG00000027361
Usp8	MGI:1934029	Q80U87	ENSMUSG00000027363
Trpm7	MGI:1929996	Q923J1	ENSMUSG00000027365
Bub1	MGI:1100510	O08901	ENSMUSG00000027379
Ttl	MGI:1916987	P38585	ENSMUSG00000027394
Slc20a1	MGI:108392	Q61609	ENSMUSG00000027397
Csrp2bp	MGI:1917264	Q8CID0	ENSMUSG00000027425
Gins1	MGI:1916520	Q9CZ15	ENSMUSG00000027454
Kif3b	MGI:107688	Q61771	ENSMUSG00000027475
Dnmt3b	MGI:1261819	O88509	ENSMUSG00000027478
Aurka	MGI:894678	P97477	ENSMUSG00000027496
Rae1	MGI:1913929	Q8C570	ENSMUSG00000027509
Pck1	MGI:97501	Q9Z2V4	ENSMUSG00000027513
Gnas	MGI:95777	Q6R0H7	ENSMUSG00000027523
Impa1	MGI:1933158	O55023	ENSMUSG00000027531
Sall4	MGI:2139360	Q8BX22	ENSMUSG00000027547
Gss	MGI:95852	P51855	ENSMUSG00000027610
Procr	MGI:104596	Q64695	ENSMUSG00000027611
Eif6	MGI:1196288	O55135	ENSMUSG00000027613
Pik3ca	MGI:1206581	P42337	ENSMUSG00000027665
Mfn1	MGI:1914664	Q811U4	ENSMUSG00000027668
Actl6a	MGI:1861453	Q9Z2N8	ENSMUSG00000027671
Fxr1	MGI:104860	Q61584	ENSMUSG00000027680
Mecom	MGI:95457	P14404	ENSMUSG00000027684
Ect2	MGI:95281	Q07139	ENSMUSG00000027699
Ccna2	MGI:108069	P51943	ENSMUSG00000027715
Dhx36	MGI:1919412	Q8VHK9	ENSMUSG00000027770
Shox2	MGI:1201673	P70390	ENSMUSG00000027833
Pdcd10	MGI:1928396	Q8VE70	ENSMUSG00000027835
Dclre1b	MGI:2156057	Q8C7W7	ENSMUSG00000027845
Notch2	MGI:97364	O35516	ENSMUSG00000027878
Stxbp3a	MGI:107362	Q60770	ENSMUSG00000027882
Tpm3	MGI:1890149	P21107	ENSMUSG00000027940
Adar	MGI:1889575	Q99MU3	ENSMUSG00000027951
Vcam1	MGI:98926	P29533	ENSMUSG00000027962
Neurog2	MGI:109619	P70447	ENSMUSG00000027967
Larp7	MGI:107634	Q05CL8	ENSMUSG00000027968
Plrg1	MGI:1858197	Q922V4	ENSMUSG00000027998
Pitx2	MGI:109340	P97474	ENSMUSG00000028023
Gba	MGI:95665	P17439	ENSMUSG00000028048
Lamtor2	MGI:1932697	Q9JHS3	ENSMUSG00000028062
Fbxw7	MGI:1354695	Q8VBV4	ENSMUSG00000028086
Pex11b	MGI:1338882	Q9Z210	ENSMUSG00000028102
F3	MGI:88381	P20352	ENSMUSG00000028128
Wls	MGI:1915401	Q6DID7	ENSMUSG00000028173
Ddah1	MGI:1916469	Q9CWS0	ENSMUSG00000028194
Nbn	MGI:1351625	Q9R207	ENSMUSG00000028224
Tgs1	MGI:2151797	Q923W1	ENSMUSG00000028233
Lmo4	MGI:109360	P61969	ENSMUSG00000028266
Map3k7	MGI:1346877	Q62073	ENSMUSG00000028284
Akirin2	MGI:1889364	B1AXD8	ENSMUSG00000028291
Nr4a3	MGI:1352457	Q9QZB6	ENSMUSG00000028341
Txn1	MGI:98874	P10639	ENSMUSG00000028367
Ugcg	MGI:1332243	O88693	ENSMUSG00000028381
Fktn	MGI:2179507	Q8R507	ENSMUSG00000028414
Bag1	MGI:108047	Q60739	ENSMUSG00000028416
Chmp5	MGI:1924209	Q9D7S9	ENSMUSG00000028419
Tmem38b	MGI:1098718	Q9DAV9	ENSMUSG00000028420
Ikbkap	MGI:1914544	Q7TT37	ENSMUSG00000028431
Cntfr	MGI:99605	O88507	ENSMUSG00000028444
Vcp	MGI:99919	Q01853	ENSMUSG00000028452
Car9	MGI:2447188	Q8VHB5	ENSMUSG00000028463
Tln1	MGI:1099832	P26039	ENSMUSG00000028465
Reck	MGI:1855698	Q9Z0J1	ENSMUSG00000028476
Gne	MGI:1354951	Q91WG8	ENSMUSG00000028479
Ppap2b	MGI:1915166	Q99JY8	ENSMUSG00000028517
Slc35d1	MGI:2140361	A2AKQ0	ENSMUSG00000028521
Jak1	MGI:96628	P52332	ENSMUSG00000028530
Slc6a9	MGI:95760	P28571	ENSMUSG00000028542
Ybx1	MGI:99146	P62960	ENSMUSG00000028639
Tfap2c	MGI:106032	Q61312	ENSMUSG00000028640
Slc2a1	MGI:95755	P17809	ENSMUSG00000028645
Macf1	MGI:108559	Q9QXZ0	ENSMUSG00000028649
Tceb3	MGI:1351315	Q8CB77	ENSMUSG00000028668
Hmgcl	MGI:96158	P38060	ENSMUSG00000028672
Srsf10	MGI:1333805	Q9R0U0	ENSMUSG00000028676
Urod	MGI:98916	P70697	ENSMUSG00000028684
Nasp	MGI:1355328	Q99MD9	ENSMUSG00000028693
Tal1	MGI:98480	P22091	ENSMUSG00000028717
Stil	MGI:107477	Q60988	ENSMUSG00000028718
Hspg2	MGI:96257	Q05793	ENSMUSG00000028763
Ptpn12	MGI:104673	P35831	ENSMUSG00000028771
Hdac1	MGI:108086	O09106	ENSMUSG00000028800
Hgf	MGI:96079	Q08048	ENSMUSG00000028864
Wasf2	MGI:1098641	Q8BH43	ENSMUSG00000028868
Ppp1r8	MGI:2140494	Q8R3G1	ENSMUSG00000028882
Mtf1	MGI:101786	Q07243	ENSMUSG00000028890
Casp9	MGI:1277950	Q8C3Q9	ENSMUSG00000028914
Xrcc2	MGI:1927345	Q9CX47	ENSMUSG00000028933
Rheb	MGI:97912	Q921J2	ENSMUSG00000028945
Ube4b	MGI:1927086	Q9ES00	ENSMUSG00000028960
Cdk5	MGI:101765	P49615	ENSMUSG00000028969
Ctnnbip1	MGI:1915756	Q9JJN6	ENSMUSG00000028988
Mtor	MGI:1928394	Q9JLN9	ENSMUSG00000028991
Nmnat1	MGI:1913704	Q9EPA7	ENSMUSG00000028992
Rint1	MGI:1916233	Q8BZ36	ENSMUSG00000028999
Mfn2	MGI:2442230	Q80U63	ENSMUSG00000029020
Ski	MGI:98310	Q60698	ENSMUSG00000029050
Cdk11b	MGI:88353	P24788	ENSMUSG00000029062
Htt	MGI:96067	P42859	ENSMUSG00000029104
Nrbp1	MGI:2183436	Q99J45	ENSMUSG00000029148
Slc34a2	MGI:1342284	Q9DBP0	ENSMUSG00000029188
Lias	MGI:1934604	Q99M04	ENSMUSG00000029199
Pdgfra	MGI:97530	P26618	ENSMUSG00000029231
Rest	MGI:104897	Q8VIG1	ENSMUSG00000029249
Cdc7	MGI:1309511	Q9Z0H0	ENSMUSG00000029283
Tgfbr3	MGI:104637	O88393	ENSMUSG00000029287
Cdk2ap1	MGI:1202069	O35207	ENSMUSG00000029394
Arpc3	MGI:1928375	Q9JM76	ENSMUSG00000029465
Atp2a2	MGI:88110	O55143	ENSMUSG00000029467
Ncor2	MGI:1337080	Q9WU42	ENSMUSG00000029478
Ep400	MGI:1276124	Q8CHI8	ENSMUSG00000029505
Pxn	MGI:108295	Q8VI36	ENSMUSG00000029528
Uncx	MGI:108013	O08934	ENSMUSG00000029546
Ints1	MGI:1915760	Q6P4S8	ENSMUSG00000029547
Mad1l1	MGI:1341857	Q9WTX8	ENSMUSG00000029554
Actb	MGI:87904	P60710	ENSMUSG00000029580
Phf14	MGI:1923539	Q9D4H9	ENSMUSG00000029629
Cdx2	MGI:88361	P43241	ENSMUSG00000029646
Flt1	MGI:95558	P35969	ENSMUSG00000029648
Eln	MGI:95317	P54320	ENSMUSG00000029675
Pot1a	MGI:2141503	Q91WC1	ENSMUSG00000029676
Wasl	MGI:1920428	Q91YD9	ENSMUSG00000029684
Cul1	MGI:1349658	Q9WTX6	ENSMUSG00000029686
Ezh2	MGI:107940	Q61188	ENSMUSG00000029687
Fezf1	MGI:1920441	Q0VDQ9	ENSMUSG00000029697
Epo	MGI:95407	P07321	ENSMUSG00000029711
Dlx5	MGI:101926	P70396	ENSMUSG00000029755
Cald1	MGI:88250	E9QA15	ENSMUSG00000029761
Hoxa1	MGI:96170	P09022	ENSMUSG00000029844
Mad2l1	MGI:1860374	Q9Z1B5	ENSMUSG00000029910
Bmp10	MGI:1338820	Q9R229	ENSMUSG00000030046
Uba3	MGI:1341217	Q8C878	ENSMUSG00000030061
Foxp1	MGI:1914004	P58462	ENSMUSG00000030067
Wnt7a	MGI:98961	P24383	ENSMUSG00000030093
Itpr1	MGI:96623	P11881	ENSMUSG00000030102
Gdf3	MGI:95686	Q07104	ENSMUSG00000030117
Plxnd1	MGI:2154244	Q3UH93	ENSMUSG00000030123
Clec1b	MGI:1913287	Q9JL99	ENSMUSG00000030159
Wnt5b	MGI:98959	P22726	ENSMUSG00000030170
Erc1	MGI:2151013	Q99MI1	ENSMUSG00000030172
Etv6	MGI:109336	P97360	ENSMUSG00000030199
Lrp6	MGI:1298218	O88572	ENSMUSG00000030201
Grin2b	MGI:95821	Q01097	ENSMUSG00000030209
Kras	MGI:96680	P32883	ENSMUSG00000030265
Med21	MGI:1347064	Q9CQ39	ENSMUSG00000030291
Atg7	MGI:1921494	Q9D906	ENSMUSG00000030314
Ift122	MGI:1932386	Q6NWV3	ENSMUSG00000030323
Scnn1a	MGI:101782	Q61180	ENSMUSG00000030340
Tead4	MGI:106907	Q62296	ENSMUSG00000030353
Ercc2	MGI:95413	O08811	ENSMUSG00000030400
Ttyh1	MGI:1889007	Q9D3A9	ENSMUSG00000030428
Slc17a6	MGI:2156052	Q8BLE7	ENSMUSG00000030500
Cers3	MGI:2681008	Q1A3B0	ENSMUSG00000030510
Blm	MGI:1328362	O88700	ENSMUSG00000030528
Furin	MGI:97513	P23188	ENSMUSG00000030530
Mesp2	MGI:1096325	O08574	ENSMUSG00000030543
Mesp1	MGI:107785	P97309	ENSMUSG00000030544
Nr2f2	MGI:1352452	P43135	ENSMUSG00000030551
Ryr1	MGI:99659	E9PZQ0	ENSMUSG00000030592
Pak4	MGI:1917834	Q8BTW9	ENSMUSG00000030602
Psmc4	MGI:1346093	P54775	ENSMUSG00000030603
Fah	MGI:95482	P35505	ENSMUSG00000030630
Coq7	MGI:107207	P97478	ENSMUSG00000030652
Mylpf	MGI:97273	P97457	ENSMUSG00000030672
Kif22	MGI:109233	Q3V300	ENSMUSG00000030677
Ppp4c	MGI:1891763	P97470	ENSMUSG00000030697
Tbx6	MGI:102539	P70327	ENSMUSG00000030699
Ppme1	MGI:1919840	Q8BVQ5	ENSMUSG00000030718
Atp2a1	MGI:105058	Q8R429	ENSMUSG00000030730
Dgat2	MGI:1915050	Q9DCV3	ENSMUSG00000030747
Kdm8	MGI:1924285	Q9CXT6	ENSMUSG00000030752
Disp1	MGI:1916147	Q3TDN0	ENSMUSG00000030768
Rbbp6	MGI:894835	P97868	ENSMUSG00000030779
Adm	MGI:108058	P97297	ENSMUSG00000030790
Kat8	MGI:1915023	Q9D1P2	ENSMUSG00000030801
Stx4a	MGI:893577	P70452	ENSMUSG00000030805
Lamtor1	MGI:1913758	Q9CQ22	ENSMUSG00000030842
Fgfr2	MGI:95523	P21803	ENSMUSG00000030849
Ate1	MGI:1333870	Q9Z2A5	ENSMUSG00000030850
Scnn1b	MGI:104696	Q9WU38	ENSMUSG00000030873
Uros	MGI:98917	P51163	ENSMUSG00000030979
Cask	MGI:1309489	O70589	ENSMUSG00000031012
Fgf15	MGI:1096383	O35622	ENSMUSG00000031073
Fadd	MGI:109324	Q61160	ENSMUSG00000031077
Cttn	MGI:99695	Q60598	ENSMUSG00000031078
Cul4b	MGI:1919834	A2A432	ENSMUSG00000031095
Gata1	MGI:95661	P17679	ENSMUSG00000031162
Porcn	MGI:1890212	Q9JJJ7	ENSMUSG00000031169
Tbx22	MGI:2389465	Q8K402	ENSMUSG00000031241
Pdha1	MGI:97532	P35486	ENSMUSG00000031299
Flna	MGI:95556	Q8BTM8	ENSMUSG00000031328
Abcb7	MGI:109533	Q61102	ENSMUSG00000031333
Piga	MGI:99461	Q64323	ENSMUSG00000031381
Dusp9	MGI:2387107	Q7TNL7	ENSMUSG00000031383
G6pdx	MGI:105979	Q00612	ENSMUSG00000031400
F7	MGI:109325	P70375	ENSMUSG00000031443
F10	MGI:103107	O88947	ENSMUSG00000031444
Rasa3	MGI:1197013	Q60790	ENSMUSG00000031453
Gpr124	MGI:1925810	Q91ZV8	ENSMUSG00000031486
Dlc1	MGI:1354949	Q9R0Z9	ENSMUSG00000031523
Tnks	MGI:1341087	Q6PFX9	ENSMUSG00000031529
Polb	MGI:97740	Q8K409	ENSMUSG00000031536
Ikbkb	MGI:1338071	O88351	ENSMUSG00000031537
Kat6a	MGI:2442415	Q8BZ21	ENSMUSG00000031540
Slit2	MGI:1315205	Q9R1B9	ENSMUSG00000031558
Fgfr1	MGI:95522	P16092	ENSMUSG00000031565
Asah1	MGI:1277124	Q9WV54	ENSMUSG00000031591
Hpgd	MGI:108085	Q8VCC1	ENSMUSG00000031613
Ednra	MGI:105923	Q61614	ENSMUSG00000031616
Sin3b	MGI:107158	Q62141	ENSMUSG00000031622
Sall1	MGI:1889585	Q9ER74	ENSMUSG00000031665
Rbl2	MGI:105085	Q64700	ENSMUSG00000031666
Smad1	MGI:109452	P70340	ENSMUSG00000031681
Gab1	MGI:108088	Q9QYY0	ENSMUSG00000031714
Smarca5	MGI:1935129	Q91ZW3	ENSMUSG00000031715
Ap1g1	MGI:101919	P22892	ENSMUSG00000031731
Irx3	MGI:1197522	P81067	ENSMUSG00000031734
Ciapin1	MGI:1922083	Q8WTY4	ENSMUSG00000031781
Tmem38a	MGI:1921416	Q3TMP8	ENSMUSG00000031791
Mbtps1	MGI:1927235	Q9WTZ2	ENSMUSG00000031835
Hsd17b2	MGI:1096386	P51658	ENSMUSG00000031844
Dctn1	MGI:107745	O08788	ENSMUSG00000031865
Cdh5	MGI:105057	P55284	ENSMUSG00000031871
Cbfb	MGI:99851	Q08024	ENSMUSG00000031885
Terf2	MGI:1195972	O35144	ENSMUSG00000031921
Bcar1	MGI:108091	Q61140	ENSMUSG00000031955
Bmper	MGI:1920480	Q8CJ69	ENSMUSG00000031963
Tbx20	MGI:1888496	Q9ES03	ENSMUSG00000031965
Egln1	MGI:1932286	Q91YE3	ENSMUSG00000031987
Aplp2	MGI:88047	Q06335	ENSMUSG00000031996
Sc5d	MGI:1353611	O88822	ENSMUSG00000032018
Zfp259	MGI:1330262	Q62384	ENSMUSG00000032078
Chek1	MGI:1202065	O35280	ENSMUSG00000032113
Hyou1	MGI:108030	Q9JKR6	ENSMUSG00000032115
Dpagt1	MGI:1196396	P42867	ENSMUSG00000032123
Hmbs	MGI:96112	P22907	ENSMUSG00000032126
Ilf3	MGI:1339973	Q9Z1X4	ENSMUSG00000032178
Carm1	MGI:1913208	Q9WVG6	ENSMUSG00000032185
Smarca4	MGI:88192	Q3TKT4	ENSMUSG00000032187
Glce	MGI:2136405	Q9EPS3	ENSMUSG00000032252
Elovl4	MGI:1933331	Q9EQC4	ENSMUSG00000032262
Ptpn9	MGI:1928376	O35239	ENSMUSG00000032290
Csk	MGI:88537	P41241	ENSMUSG00000032312
Isl2	MGI:109156	Q9CXV0	ENSMUSG00000032318
Cyp11a1	MGI:88582	Q9QZ82	ENSMUSG00000032323
Hcn4	MGI:1298209	O70507	ENSMUSG00000032338
Gclc	MGI:104990	P97494	ENSMUSG00000032350
Tpm1	MGI:98809	P58771	ENSMUSG00000032366
Atr	MGI:108028	Q9JKK8	ENSMUSG00000032409
Tgfbr2	MGI:98729	Q62312	ENSMUSG00000032440
Eomes	MGI:1201683	O54839	ENSMUSG00000032446
Pik3cb	MGI:1922019	Q8BTI9	ENSMUSG00000032462
Smarcc1	MGI:1203524	P97496	ENSMUSG00000032481
Pth1r	MGI:97801	P41593	ENSMUSG00000032492
Tdgf1	MGI:98658	P51865	ENSMUSG00000032494
Rpsa	MGI:105381	P14206	ENSMUSG00000032518
Slco2a1	MGI:1346021	Q9EPT5	ENSMUSG00000032548
Topbp1	MGI:1920018	Q6ZQF0	ENSMUSG00000032555
Uba5	MGI:1913913	Q8VE47	ENSMUSG00000032557
Atp2c1	MGI:1889008	Q80XR2	ENSMUSG00000032570
Pik3r4	MGI:1922919	Q8VD65	ENSMUSG00000032571
Traip	MGI:1096377	Q8VIG6	ENSMUSG00000032586
Flcn	MGI:2442184	Q8QZS3	ENSMUSG00000032633
Lmo2	MGI:102811	P25801	ENSMUSG00000032698
Mdfi	MGI:107687	P70331	ENSMUSG00000032717
Lama1	MGI:99892	P19137	ENSMUSG00000032796
Alox12b	MGI:1274782	O70582	ENSMUSG00000032807
Pkd1	MGI:97603	O08852	ENSMUSG00000032855
Ift57	MGI:1921166	Q8BXG3	ENSMUSG00000032965
Fkbp1a	MGI:95541	P26883	ENSMUSG00000032966
Mycbp2	MGI:2179432	Q7TPH6	ENSMUSG00000033004
Trim33	MGI:2137357	Q99PP7	ENSMUSG00000033014
Nfatc1	MGI:102469	O88942	ENSMUSG00000033016
Resp18	MGI:1098222	P47939	ENSMUSG00000033061
Senp1	MGI:2445054	P59110	ENSMUSG00000033075
Atg9a	MGI:2138446	Q68FE2	ENSMUSG00000033124
Card10	MGI:2146012	P58660	ENSMUSG00000033170
Tie1	MGI:99906	Q06806	ENSMUSG00000033191
Rpgrip1l	MGI:1920563	Q8CG73	ENSMUSG00000033282
Map2k4	MGI:1346869	P47809	ENSMUSG00000033352
Fntb	MGI:1861305	Q8K2I1	ENSMUSG00000033373
Pik3c3	MGI:2445019	Q6PF93	ENSMUSG00000033628
Gabrb3	MGI:95621	P63080	ENSMUSG00000033676
Gadd45gip1	MGI:1914947	Q9CR59	ENSMUSG00000033751
Recql4	MGI:1931028	Q75NR7	ENSMUSG00000033762
Tcea1	MGI:1196624	P10711	ENSMUSG00000033813
Foxh1	MGI:1347465	O88621	ENSMUSG00000033837
Vhl	MGI:103223	P40338	ENSMUSG00000033933
Ppp3r1	MGI:107172	Q63810	ENSMUSG00000033953
Pds5b	MGI:2140945	Q4VA53	ENSMUSG00000034021
Srsf2	MGI:98284	Q62093	ENSMUSG00000034120
Pomt2	MGI:2444430	Q8BGQ4	ENSMUSG00000034126
Sik3	MGI:2446296	Q6P4S6	ENSMUSG00000034135
Scx	MGI:102934	Q64124	ENSMUSG00000034161
Atm	MGI:107202	Q62388	ENSMUSG00000034218
Slc25a37	MGI:1914962	Q920G8	ENSMUSG00000034248
Thoc5	MGI:1351333	Q8BKT7	ENSMUSG00000034274
Cops8	MGI:1915363	Q8VBV7	ENSMUSG00000034432
Pkd2	MGI:1099818	O35245	ENSMUSG00000034462
Gbx2	MGI:95668	P48031	ENSMUSG00000034486
2700049A03Rik	MGI:1924217	E9PV87	ENSMUSG00000034601
Tdg	MGI:108247	P56581	ENSMUSG00000034674
Unc13a	MGI:3051532	Q4KUS2	ENSMUSG00000034799
Grip1	MGI:1921303	Q925T6	ENSMUSG00000034813
Pip5k1c	MGI:1298224	O70161	ENSMUSG00000034902
Dhcr24	MGI:1922004	Q8VCH6	ENSMUSG00000034926
Zbtb7a	MGI:1335091	O88939	ENSMUSG00000035011
Tbr1	MGI:107404	Q64336	ENSMUSG00000035033
Becn1	MGI:1891828	O88597	ENSMUSG00000035086
Arhgap5	MGI:1332637	P97393	ENSMUSG00000035133
Nkx6-1	MGI:1206039	Q99MA9	ENSMUSG00000035187
Tubg1	MGI:101834	P83887	ENSMUSG00000035198
Adrb1	MGI:87937	P34971	ENSMUSG00000035283
Ror1	MGI:1347520	Q9Z139	ENSMUSG00000035305
Cnot3	MGI:2385261	Q8K0V4	ENSMUSG00000035632
Fbxo45	MGI:2447775	Q8K3B1	ENSMUSG00000035764
Twist1	MGI:98872	P26687	ENSMUSG00000035799
Ddx11	MGI:2443590	Q6AXC6	ENSMUSG00000035842
Uba6	MGI:1913894	Q8C7R4	ENSMUSG00000035898
Gsx2	MGI:95843	P31316	ENSMUSG00000035946
Apex1	MGI:88042	P28352	ENSMUSG00000035960
Vezt	MGI:2143698	Q3ZK22	ENSMUSG00000036099
Metap2	MGI:1929701	O08663	ENSMUSG00000036112
Sostdc1	MGI:1913292	Q9CQN4	ENSMUSG00000036169
Gatad2a	MGI:2384585	Q8CHY6	ENSMUSG00000036180
Ndufa13	MGI:1914434	Q9ERS2	ENSMUSG00000036199
Rif1	MGI:1098622	Q6PR54	ENSMUSG00000036202
Noa1	MGI:1914306	Q9JJG9	ENSMUSG00000036285
Kidins220	MGI:1924730	E9Q9B7	ENSMUSG00000036333
Siah2	MGI:108062	Q06986	ENSMUSG00000036432
Thap11	MGI:1930964	Q9JJD0	ENSMUSG00000036442
Alx1	MGI:104621	Q8C8B0	ENSMUSG00000036602
Plxnb2	MGI:2154239	B2RXS4	ENSMUSG00000036606
Ago2	MGI:2446632	Q8CJG0	ENSMUSG00000036698
Wnt4	MGI:98957	P22724	ENSMUSG00000036856
Ehmt1	MGI:1924933	Q5DW34	ENSMUSG00000036893
Aifm1	MGI:1349419	Q9Z0X1	ENSMUSG00000036932
Kdm1a	MGI:1196256	Q6ZQ88	ENSMUSG00000036940
Tfb1m	MGI:2146851	Q8JZM0	ENSMUSG00000036983
Ss18	MGI:107708	Q62280	ENSMUSG00000037013
Foxa2	MGI:1347476	P35583	ENSMUSG00000037025
Mycn	MGI:97357	P03966	ENSMUSG00000037169
Nodal	MGI:97359	P43021	ENSMUSG00000037171
Grhl3	MGI:2655333	Q5FWH3	ENSMUSG00000037188
Ovol2	MGI:1338039	Q8CIV7	ENSMUSG00000037279
Tacc3	MGI:1341163	Q9JJ11	ENSMUSG00000037313
Hand1	MGI:103577	Q64279	ENSMUSG00000037335
Srrt	MGI:1933527	Q99MR6	ENSMUSG00000037364
Kdm6a	MGI:1095419	O70546	ENSMUSG00000037369
Hhat	MGI:2444681	Q8BMT9	ENSMUSG00000037375
Dtl	MGI:1924093	Q3TLR7	ENSMUSG00000037474
Prkci	MGI:99260	Q62074	ENSMUSG00000037643
Cdkn1c	MGI:104564	P49919	ENSMUSG00000037664
Fermt2	MGI:2385001	Q8CIB5	ENSMUSG00000037712
Gnpnat1	MGI:1858963	Q9JK38	ENSMUSG00000037722
Slc32a1	MGI:1194488	O35633	ENSMUSG00000037771
Egr2	MGI:95296	P08152	ENSMUSG00000037868
H2afz	MGI:1888388	P0C0S6	ENSMUSG00000037894
Prdm1	MGI:99655	Q60636	ENSMUSG00000038151
Atg5	MGI:1277186	Q99J83	ENSMUSG00000038160
Hand2	MGI:103580	Q61039	ENSMUSG00000038193
Hoxa13	MGI:96173	Q62424	ENSMUSG00000038203
Hoxa11	MGI:96172	P31311	ENSMUSG00000038210
Pdss2	MGI:1918615	Q33DR3	ENSMUSG00000038240
Satb2	MGI:2679336	Q8VI24	ENSMUSG00000038331
Ncoa6	MGI:1929915	Q9JL19	ENSMUSG00000038369
Foxf2	MGI:1347479	O54743	ENSMUSG00000038402
Tfdp1	MGI:101934	Q08639	ENSMUSG00000038482
Pcid2	MGI:2443003	Q8BFV2	ENSMUSG00000038542
Cul7	MGI:1913765	Q8VE73	ENSMUSG00000038545
Ift172	MGI:2682064	Q6VH22	ENSMUSG00000038564
Rad9b	MGI:2385231	Q6WBX7	ENSMUSG00000038569
Mcl1	MGI:101769	P97287	ENSMUSG00000038612
Nfe2l1	MGI:99421	Q61985	ENSMUSG00000038615
Creb3l2	MGI:2442695	Q8BH52	ENSMUSG00000038648
Arfrp1	MGI:1923938	Q8BXL7	ENSMUSG00000038671
Trps1	MGI:1927616	Q925H1	ENSMUSG00000038679
Rtel1	MGI:2139369	Q0VGM9	ENSMUSG00000038685
Hoxb4	MGI:96185	P10284	ENSMUSG00000038692
Pbx3	MGI:97496	O35317	ENSMUSG00000038718
Angptl6	MGI:1917976	Q8R0Z6	ENSMUSG00000038742
Lmx1b	MGI:1100513	O88609	ENSMUSG00000038765
Lefty1	MGI:107405	Q64280	ENSMUSG00000038793
Phb	MGI:97572	P67778	ENSMUSG00000038845
Man2a2	MGI:2150656	Q8BRK9	ENSMUSG00000038886
Kat7	MGI:2182799	Q5SVQ0	ENSMUSG00000038909
Lmtk2	MGI:3036247	Q3TYD6	ENSMUSG00000038970
L3mbtl3	MGI:2143628	Q8BLB7	ENSMUSG00000039089
Gpr126	MGI:1916151	Q6F3F9	ENSMUSG00000039116
Taf4a	MGI:2152346	F6W8W7	ENSMUSG00000039117
Runx2	MGI:99829	Q08775	ENSMUSG00000039153
Polg	MGI:1196389	P54099	ENSMUSG00000039176
Rbpj	MGI:96522	P31266	ENSMUSG00000039191
Arid4b	MGI:2137512	A2CG63	ENSMUSG00000039219
Tgfb2	MGI:98726	P27090	ENSMUSG00000039239
Pomt1	MGI:2138994	Q8R2R1	ENSMUSG00000039254
Fndc3b	MGI:1919257	Q6NWW9	ENSMUSG00000039286
Tex19.1	MGI:1920929	Q99MV2	ENSMUSG00000039329
Hlx	MGI:96109	Q61670	ENSMUSG00000039377
D2Wsu81e	MGI:106544	Q3UHX9	ENSMUSG00000039660
Icmt	MGI:1888594	Q9EQK7	ENSMUSG00000039662
Bahcc1	MGI:2679272	Q3UHR0	ENSMUSG00000039741
Fbxl5	MGI:2152883	Q8C2S5	ENSMUSG00000039753
Olig2	MGI:1355331	Q9EQW6	ENSMUSG00000039830
Rapgef1	MGI:104580	Q3UHC1	ENSMUSG00000039844
Cited2	MGI:1306784	O35740	ENSMUSG00000039910
Ptger4	MGI:104311	P32240	ENSMUSG00000039942
Dag1	MGI:101864	Q62165	ENSMUSG00000039952
Cbx4	MGI:1195985	O55187	ENSMUSG00000039989
Timeless	MGI:1321393	Q9R1X4	ENSMUSG00000039994
Slc7a5	MGI:1298205	Q9Z127	ENSMUSG00000040010
Cox15	MGI:1920112	Q8BJ03	ENSMUSG00000040018
Elavl1	MGI:1100851	P70372	ENSMUSG00000040028
Bub1b	MGI:1333889	Q9Z1S0	ENSMUSG00000040084
Hs2st1	MGI:1346049	Q8R3H7	ENSMUSG00000040151
Lrp1	MGI:96828	Q91ZX7	ENSMUSG00000040249
Ddx58	MGI:2442858	Q6Q899	ENSMUSG00000040296
Alx4	MGI:108359	O35137	ENSMUSG00000040310
Vprbp	MGI:2445220	Q80TR8	ENSMUSG00000040325
Bptf	MGI:2444008	A2A654	ENSMUSG00000040481
Ofd1	MGI:1350328	Q80Z25	ENSMUSG00000040586
Tlx3	MGI:1351209	O55144	ENSMUSG00000040610
Phc1	MGI:103248	Q64028	ENSMUSG00000040669
Madd	MGI:2444672	Q80U28	ENSMUSG00000040687
Myh6	MGI:97255	Q02566	ENSMUSG00000040752
Spen	MGI:1891706	Q62504	ENSMUSG00000040761
Gpr161	MGI:2685054	B2RPY5	ENSMUSG00000040836
Erf	MGI:109637	P70459	ENSMUSG00000040857
Atp1a3	MGI:88107	Q6PIC6	ENSMUSG00000040907
Rfx3	MGI:106582	P48381	ENSMUSG00000040929
Rps19	MGI:1333780	Q9CZX8	ENSMUSG00000040952
Brca2	MGI:109337	P97929	ENSMUSG00000041147
Chd7	MGI:2444748	A2AJK6	ENSMUSG00000041235
Vps41	MGI:1929215	Q5KU39	ENSMUSG00000041236
Rbbp8	MGI:2442995	Q80YR6	ENSMUSG00000041238
Slc7a1	MGI:88117	Q09143	ENSMUSG00000041313
Inhba	MGI:96570	Q04998	ENSMUSG00000041324
Cldn5	MGI:1276112	O54942	ENSMUSG00000041378
Dicer1	MGI:2177178	Q8R418	ENSMUSG00000041415
Pik3r1	MGI:97583	P26450	ENSMUSG00000041417
Tardbp	MGI:2387629	Q921F2	ENSMUSG00000041459
Zfp281	MGI:3029290	Q99LI5	ENSMUSG00000041483
Sox5	MGI:98367	P35710	ENSMUSG00000041540
Pcca	MGI:97499	Q91ZA3	ENSMUSG00000041650
Amot	MGI:108440	Q8VHG2	ENSMUSG00000041688
Kcnj2	MGI:104744	P35561	ENSMUSG00000041695
Pi4ka	MGI:2448506	Q6DIC7	ENSMUSG00000041720
Agrn	MGI:87961	A2ASQ1	ENSMUSG00000041936
Pkp2	MGI:1914701	Q9CQ73	ENSMUSG00000041957
Ncapg2	MGI:1923294	Q6DFV1	ENSMUSG00000042029
Isl1	MGI:101791	P61372	ENSMUSG00000042258
Pelo	MGI:2145154	Q80X73	ENSMUSG00000042275
Gnl3	MGI:1353651	Q8CI11	ENSMUSG00000042354
C1galt1	MGI:2151071	Q9JJ06	ENSMUSG00000042460
Usp22	MGI:2144157	Q5DU02	ENSMUSG00000042506
Sin3a	MGI:107157	Q60520	ENSMUSG00000042557
Wdr55	MGI:1915186	Q9CX97	ENSMUSG00000042660
Jph1	MGI:1891495	Q9ET80	ENSMUSG00000042686
Dhx9	MGI:108177	O70133	ENSMUSG00000042699
Foxf1	MGI:1347470	Q61080	ENSMUSG00000042812
Snai1	MGI:98330	Q02085	ENSMUSG00000042821
Hic1	MGI:1338010	Q9R1Y5	ENSMUSG00000043099
Upf2	MGI:2449307	A2AT37	ENSMUSG00000043241
B3galnt1	MGI:1349405	Q920V1	ENSMUSG00000043300
Ptpn11	MGI:99511	P35235	ENSMUSG00000043733
Taf10	MGI:1346320	Q8K0H5	ENSMUSG00000043866
Emx2	MGI:95388	Q04744	ENSMUSG00000043969
Mgat2	MGI:2384966	Q921V5	ENSMUSG00000043998
Arf6	MGI:99435	P62331	ENSMUSG00000044147
Foxo1	MGI:1890077	Q9R1E0	ENSMUSG00000044167
Ubr3	MGI:1861100	Q5U430	ENSMUSG00000044308
Gpr4	MGI:2441992	Q8BUD0	ENSMUSG00000044317
Ackr3	MGI:109562	P56485	ENSMUSG00000044337
Aplnr	MGI:1346086	Q9WV08	ENSMUSG00000044338
P2ry4	MGI:1926594	Q9JJS7	ENSMUSG00000044359
Dsg2	MGI:1196466	O55111	ENSMUSG00000044393
N6amt1	MGI:1915018	Q6SKR2	ENSMUSG00000044442
Dact1	MGI:1891740	Q8R4A3	ENSMUSG00000044548
Palb2	MGI:3040695	Q3U0P1	ENSMUSG00000044702
Dok7	MGI:3584043	Q18PE0	ENSMUSG00000044716
Setd2	MGI:1918177	E9Q5F9	ENSMUSG00000044791
Shb	MGI:98294	Q6PD21	ENSMUSG00000044813
Fzd5	MGI:108571	Q9EQD0	ENSMUSG00000045005
Suv420h1	MGI:2444557	Q3U8K7	ENSMUSG00000045098
Hs6st1	MGI:1354958	Q9QYK5	ENSMUSG00000045216
Cenpe	MGI:1098230	Q6RT24	ENSMUSG00000045328
Trrap	MGI:2153272	Q80YV3	ENSMUSG00000045482
Pou3f3	MGI:102564	P31361	ENSMUSG00000045515
Krt14	MGI:96688	Q61781	ENSMUSG00000045545
Mc2r	MGI:96928	Q64326	ENSMUSG00000045569
Olig3	MGI:2149955	Q6PFG8	ENSMUSG00000045591
Tcf21	MGI:1202715	O35437	ENSMUSG00000045680
Zfp830	MGI:1914233	Q8R1N0	ENSMUSG00000046010
Pofut1	MGI:2153207	Q91ZW2	ENSMUSG00000046020
Ppp1r15b	MGI:2444211	Q8BFW3	ENSMUSG00000046062
Ccbe1	MGI:2445053	Q3MI99	ENSMUSG00000046318
Gjb2	MGI:95720	Q00977	ENSMUSG00000046352
Foxc2	MGI:1347481	Q61850	ENSMUSG00000046714
Fat4	MGI:3045256	Q2PZL6	ENSMUSG00000046743
Krt1	MGI:96698	P04104	ENSMUSG00000046834
Tshz1	MGI:1346031	Q5DTH5	ENSMUSG00000046982
Atmin	MGI:2682328	Q6P9S1	ENSMUSG00000047388
Gphn	MGI:109602	Q8BUV3	ENSMUSG00000047454
Pygo2	MGI:1916161	Q80V76	ENSMUSG00000047824
Ripply2	MGI:2685968	Q2WG76	ENSMUSG00000047897
Rbm15	MGI:2443205	Q0VBL3	ENSMUSG00000048109
Dmrt2	MGI:1330307	Q8BG36	ENSMUSG00000048138
Bcl11b	MGI:1929913	Q99PV8	ENSMUSG00000048251
Pou4f1	MGI:102525	P17208	ENSMUSG00000048349
Gli2	MGI:95728	Q0VGT2	ENSMUSG00000048402
Msx1	MGI:97168	P13297	ENSMUSG00000048450
Hoxb3	MGI:96184	P09026	ENSMUSG00000048763
Hexim1	MGI:2385923	Q8R409	ENSMUSG00000048878
Tada3	MGI:1915724	Q8R0L9	ENSMUSG00000048930
C1galt1c1	MGI:1913493	Q9JMG2	ENSMUSG00000048970
Setd8	MGI:1915206	Q2YDW7	ENSMUSG00000049327
Aff4	MGI:2136171	Q9ESC8	ENSMUSG00000049470
Zfpm1	MGI:1095400	O35615	ENSMUSG00000049577
Nkx3-2	MGI:108015	P97503	ENSMUSG00000049691
Lig4	MGI:1335098	Q8BTF7	ENSMUSG00000049717
Pitpnb	MGI:1927542	P53811	ENSMUSG00000050017
Lgr4	MGI:1891468	A2ARI4	ENSMUSG00000050199
Gja4	MGI:95715	P28235	ENSMUSG00000050234
Evc2	MGI:1915775	Q8K1G2	ENSMUSG00000050248
Dscam	MGI:1196281	Q9ERC8	ENSMUSG00000050272
Rictor	MGI:1926007	Q6QI06	ENSMUSG00000050310
Amer1	MGI:1919595	Q7TS75	ENSMUSG00000050332
Kif7	MGI:1098239	B7ZNG0	ENSMUSG00000050382
Fgf4	MGI:95518	P11403	ENSMUSG00000050917
Gja1	MGI:95713	P23242	ENSMUSG00000050953
Hs3st1	MGI:1201606	O35310	ENSMUSG00000051022
Adnp	MGI:1338758	Q9Z103	ENSMUSG00000051149
Cited1	MGI:108023	P97769	ENSMUSG00000051159
Taf7	MGI:1346348	Q9R1C0	ENSMUSG00000051316
Cacna1c	MGI:103013	Q01815	ENSMUSG00000051331
Commd1	MGI:109474	Q8K4M5	ENSMUSG00000051355
Six1	MGI:102780	Q62231	ENSMUSG00000051367
Zfp191	MGI:1929704	Q91VN1	ENSMUSG00000051469
Xrcc1	MGI:99137	Q60596	ENSMUSG00000051768
Sox6	MGI:98368	P40645	ENSMUSG00000051910
Rspo2	MGI:1922667	Q8BFU0	ENSMUSG00000051920
Rgs14	MGI:1859709	P97492	ENSMUSG00000052087
Prmt1	MGI:107846	Q9JIF0	ENSMUSG00000052429
Asna1	MGI:1928379	O54984	ENSMUSG00000052456
Robo2	MGI:1890110	Q7TPD3	ENSMUSG00000052516
Pbx1	MGI:97495	P41778	ENSMUSG00000052534
Jun	MGI:96646	P05627	ENSMUSG00000052684
Map1b	MGI:1306778	P14873	ENSMUSG00000052727
Nrk	MGI:1351326	Q9R0G8	ENSMUSG00000052854
Creb5	MGI:2443973	Q8K1L0	ENSMUSG00000053007
Yap1	MGI:103262	P46938	ENSMUSG00000053110
Socs3	MGI:1201791	O35718	ENSMUSG00000053113
Nedd4	MGI:97297	P46935	ENSMUSG00000053253
Phgdh	MGI:1355330	Q61753	ENSMUSG00000053398
Mapk14	MGI:1346865	P47811	ENSMUSG00000053436
Ggcx	MGI:1927655	Q9QYC7	ENSMUSG00000053460
Tcf4	MGI:98506	Q60722	ENSMUSG00000053477
Tll1	MGI:106923	Q62381	ENSMUSG00000053626
Chd8	MGI:1915022	Q09XV5	ENSMUSG00000053754
Ndst1	MGI:104719	Q3UHN9	ENSMUSG00000054008
Klf1	MGI:1342771	P46099	ENSMUSG00000054191
Mdm4	MGI:107934	O35618	ENSMUSG00000054387
Cadps	MGI:1350922	Q80TJ1	ENSMUSG00000054423
Slc8a1	MGI:107956	P70414	ENSMUSG00000054640
Adam10	MGI:109548	O35598	ENSMUSG00000054693
Dsp	MGI:109611	E9Q557	ENSMUSG00000054889
Ep300	MGI:1276116	B2RWS6	ENSMUSG00000055024
Smyd1	MGI:104790	P97443	ENSMUSG00000055027
Klf2	MGI:1342772	Q60843	ENSMUSG00000055148
Ankrd17	MGI:1932101	Q99NH0	ENSMUSG00000055204
Tead1	MGI:101876	P30051	ENSMUSG00000055320
Maf	MGI:96909	P54843	ENSMUSG00000055435
Pprc1	MGI:2385096	Q6NZN1	ENSMUSG00000055491
Spink5	MGI:1919682	Q148R4	ENSMUSG00000055561
Hba-x	MGI:96019	P06467	ENSMUSG00000055609
Dach1	MGI:1277991	Q9QYB2	ENSMUSG00000055639
Gdf1	MGI:95683	P20863	ENSMUSG00000055694
Tcf7l1	MGI:1202876	Q9Z1J1	ENSMUSG00000055799
S100a8	MGI:88244	P27005	ENSMUSG00000056054
Cfl1	MGI:101757	P18760	ENSMUSG00000056201
Sftpb	MGI:109516	P50405	ENSMUSG00000056370
Lig1	MGI:101789	P37913	ENSMUSG00000056394
Jmjd6	MGI:1858910	Q9ERI5	ENSMUSG00000056962
Npm1	MGI:106184	Q61937	ENSMUSG00000057113
Musk	MGI:103581	Q61006	ENSMUSG00000057280
Uxs1	MGI:1915133	Q91XL3	ENSMUSG00000057363
Ece1	MGI:1101357	Q4PZA2	ENSMUSG00000057530
Mab21l2	MGI:1346022	Q8BPP1	ENSMUSG00000057777
Cacnb2	MGI:894644	Q8CC27	ENSMUSG00000057914
Palld	MGI:1919583	Q9ET54	ENSMUSG00000058056
Espl1	MGI:2146156	P60330	ENSMUSG00000058290
Upf1	MGI:107995	Q9EPU0	ENSMUSG00000058301
Phf21a	MGI:2384756	Q6ZPK0	ENSMUSG00000058318
Dhcr7	MGI:1298378	O88455	ENSMUSG00000058454
Dppa4	MGI:2157525	Q8CCG4	ENSMUSG00000058550
Zfp110	MGI:1890378	Q923B3	ENSMUSG00000058638
En1	MGI:95389	P09065	ENSMUSG00000058665
Lin9	MGI:1919818	Q8C735	ENSMUSG00000058729
Cds2	MGI:1332236	Q99L43	ENSMUSG00000058793
Nfe2	MGI:97308	Q07279	ENSMUSG00000058794
Abi1	MGI:104913	Q8CBW3	ENSMUSG00000058835
Deaf1	MGI:1858496	Q9Z1T5	ENSMUSG00000058886
Usp17lc	MGI:107698	G5E8I7	ENSMUSG00000058976
Rad51b	MGI:1099436	O35719	ENSMUSG00000059060
Slc27a4	MGI:1347347	Q91VE0	ENSMUSG00000059316
Fxn	MGI:1096879	O35943	ENSMUSG00000059363
Max	MGI:96921	P28574	ENSMUSG00000059436
Mbtd1	MGI:2143977	Q6P5G3	ENSMUSG00000059474
Calcrl	MGI:1926944	Q9R1W5	ENSMUSG00000059588
Dsc3	MGI:1194993	P55850	ENSMUSG00000059898
Grb2	MGI:95805	Q60631	ENSMUSG00000059923
Tpt1	MGI:104890	P63028	ENSMUSG00000060126
Dcc	MGI:94869	P70211	ENSMUSG00000060534
Ipmk	MGI:1916968	Q7TT16	ENSMUSG00000060733
Intu	MGI:2443752	Q059U7	ENSMUSG00000060798
Ppm1b	MGI:101841	P36993	ENSMUSG00000061130
Cxcl12	MGI:103556	P40224	ENSMUSG00000061353
Krt5	MGI:96702	Q922U2	ENSMUSG00000061527
Dot1l	MGI:2143886	Q6XZL8	ENSMUSG00000061589
Ext1	MGI:894663	P97464	ENSMUSG00000061731
Myl1	MGI:97269	P05977	ENSMUSG00000061816
Lmnb2	MGI:96796	P21619	ENSMUSG00000062075
Rai1	MGI:103291	Q61818	ENSMUSG00000062115
Erbb4	MGI:104771	Q61527	ENSMUSG00000062209
Rapgef2	MGI:2659071	Q8CHG7	ENSMUSG00000062232
Gak	MGI:2442153	Q99KY4	ENSMUSG00000062234
Morf4l1	MGI:1096551	P60762	ENSMUSG00000062270
Erbb2	MGI:95410	P70424	ENSMUSG00000062312
Impdh2	MGI:109367	P24547	ENSMUSG00000062867
Nrg1	MGI:96083	Q6DR99	ENSMUSG00000062991
Sox7	MGI:98369	P40646	ENSMUSG00000063060
Ctnna2	MGI:88275	Q61301	ENSMUSG00000063063
Kif1b	MGI:108426	Q60575	ENSMUSG00000063077
Ldha	MGI:96759	P06151	ENSMUSG00000063229
Ptpmt1	MGI:1913711	Q66GT5	ENSMUSG00000063235
Mapk1	MGI:1346858	P63085	ENSMUSG00000063358
Cyp26b1	MGI:2176159	Q811W2	ENSMUSG00000063415
Nup98	MGI:109404	Q6PFD9	ENSMUSG00000063550
Sox11	MGI:98359	Q7M6Y2	ENSMUSG00000063632
Zbtb18	MGI:1353609	Q9WUK6	ENSMUSG00000063659
Cycs	MGI:88578	P62897	ENSMUSG00000063694
Nr6a1	MGI:1352459	Q64249	ENSMUSG00000063972
Cenpj	MGI:2684927	Q569L8	ENSMUSG00000064128
Arih2	MGI:1344361	Q9Z1K6	ENSMUSG00000064145
Ubr4	MGI:1916366	A2AN08	ENSMUSG00000066036
Slc31a1	MGI:1333843	Q8K211	ENSMUSG00000066150
Numa1	MGI:2443665	E9Q7G0	ENSMUSG00000066306
Hmgb1	MGI:96113	P63158	ENSMUSG00000066551
Mfsd7b	MGI:2444881	B2RXV4	ENSMUSG00000066595
Lefty2	MGI:2443573	P57785	ENSMUSG00000066652
Ecsit	MGI:1349469	Q9QZH6	ENSMUSG00000066839
Suds3	MGI:1919204	Q8BR65	ENSMUSG00000066900
Bub3	MGI:1343463	Q9WVA3	ENSMUSG00000066979
Serpinb5	MGI:109579	P70124	ENSMUSG00000067006
Foxd3	MGI:1347473	Q61060	ENSMUSG00000067261
Ppp1r3c	MGI:1858229	Q7TMB3	ENSMUSG00000067279
Bmpr2	MGI:1095407	O35607	ENSMUSG00000067336
Hdac8	MGI:1917565	Q8VH37	ENSMUSG00000067567
Syngap1	MGI:3039785	F6SEU4	ENSMUSG00000067629
Mllt4	MGI:1314653	Q9QZQ1	ENSMUSG00000068036
Tcf15	MGI:104664	Q60756	ENSMUSG00000068079
Insm1	MGI:1859980	Q63ZV0	ENSMUSG00000068154
Tlx2	MGI:1350935	Q61663	ENSMUSG00000068327
Flnc	MGI:95557	Q8VHX6	ENSMUSG00000068699
Ssb	MGI:98423	P32067	ENSMUSG00000068882
Nr2f1	MGI:1352451	Q60632	ENSMUSG00000069171
Marcks	MGI:96907	P26645	ENSMUSG00000069662
Hba-a1	MGI:96015	P01942	ENSMUSG00000069919
Ell	MGI:109377	O08856	ENSMUSG00000070002
Serpinh1	MGI:88283	P19324	ENSMUSG00000070436
Rgma	MGI:2679262	Q6PCX7	ENSMUSG00000070509
Top1	MGI:98788	Q04750	ENSMUSG00000070544
Mn1	MGI:1261813	D3YWE6	ENSMUSG00000070576
Dgkd	MGI:2138334	E9PUQ8	ENSMUSG00000070738
Gad1	MGI:95632	P48318	ENSMUSG00000070880
Foxe1	MGI:1353500	Q8R2I0	ENSMUSG00000070990
Ptges3	MGI:1929282	Q9R0Q7	ENSMUSG00000071072
Srsf3	MGI:98285	P84104	ENSMUSG00000071172
Ccnf	MGI:102551	P51944	ENSMUSG00000072082
Taf1a	MGI:109578	P97357	ENSMUSG00000072258
Cux2	MGI:107321	P70298	ENSMUSG00000072641
Atoh1	MGI:104654	P48985	ENSMUSG00000073043
Magi2	MGI:1354953	Q9WVQ1	ENSMUSG00000073174
Mafb	MGI:104555	P54841	ENSMUSG00000074622
Sox2	MGI:98364	P48432	ENSMUSG00000074637
Kif5a	MGI:109564	P33175	ENSMUSG00000074657
Csnk2a1	MGI:88543	Q60737	ENSMUSG00000074698
Thbd	MGI:98736	P15306	ENSMUSG00000074743
Ube2n	MGI:1934835	P61089	ENSMUSG00000074781
Amd1	MGI:88004	P0DMN7	ENSMUSG00000075232
Heg1	MGI:1924696	E9Q7X6	ENSMUSG00000075254
Scn9a	MGI:107636	Q62205	ENSMUSG00000075316
Scn2a1	MGI:98248	B1AWN6	ENSMUSG00000075318
Hoxb2	MGI:96183	P0C1T1	ENSMUSG00000075588
Txnrd2	MGI:1347023	Q9JLT4	ENSMUSG00000075704
Gpx4	MGI:104767	Q91XR9	ENSMUSG00000075706
Sox4	MGI:98366	Q06831	ENSMUSG00000076431
Ass1	MGI:88090	P16460	ENSMUSG00000076441
Cdc73	MGI:2384876	Q8JZM7	ENSMUSG00000078284
Dear1	MGI:3614654	B2RUM2	ENSMUSG00000078550
Ccdc47	MGI:1914413	Q9D024	ENSMUSG00000078622
Dph1	MGI:2151233	Q5NCQ5	ENSMUSG00000078789
Cpt1b	MGI:1098297	Q924X2	ENSMUSG00000078937
Flrt3	MGI:1918686	Q8BGT1	ENSMUSG00000079021
Med12	MGI:1926212	A2AGH6	ENSMUSG00000079487
Hoxa3	MGI:96175	P02831	ENSMUSG00000079560
Rtl1	MGI:2656842	Q7M732	ENSMUSG00000085925
Syna	MGI:2684898	Q5G5D5	ENSMUSG00000085957
Slc5a3	MGI:1858226	Q9JKZ2	ENSMUSG00000089774
Sco2	MGI:3818630	Q8VCL2	ENSMUSG00000091780
Peg10	MGI:2157785	Q7TN75	ENSMUSG00000092035
Lhx8	MGI:1096343	O35652	ENSMUSG00000096225
