# Supplementary material for: Properties of genes essential for mouse development
Source: PLoS One. 2017 May 31;12(5):e0178273. doi: 10.1371/journal.pone.0178273 (PMC5451031; doi:10.1371/journal.pone.0178273)
Supplement: S2 Data — (XLSX) [file pone.0178273.s002.xlsx]

## Sheet: Sheet1
Viable_GeneName	MGI_ID	UniProt_ID	Ensemble_ID
Gnai3	MGI:95773	Q9DC51	ENSMUSG00000000001
Cav2	MGI:107571	Q9WVC3	ENSMUSG00000000058
Tfe3	MGI:98511	Q64092	ENSMUSG00000000134
Gna12	MGI:95767	P27600	ENSMUSG00000000149
Igsf5	MGI:1919308	Q7TSN7	ENSMUSG00000000159
Fgf23	MGI:1891427	Q9EPC2	ENSMUSG00000000182
Ccnd2	MGI:88314	P30280	ENSMUSG00000000184
Ins2	MGI:96573	P01326	ENSMUSG00000000215
Scnn1g	MGI:104695	Q9WU39	ENSMUSG00000000216
Dgke	MGI:1889276	Q9R1C6	ENSMUSG00000000276
Scpep1	MGI:1921867	Q920A5	ENSMUSG00000000278
Itgb2	MGI:96611	P11835	ENSMUSG00000000290
Pemt	MGI:104535	Q61907	ENSMUSG00000000301
Ckmt1	MGI:99441	P30275	ENSMUSG00000000308
Bcl6b	MGI:1278332	O88282	ENSMUSG00000000317
Alox12	MGI:87998	P39655	ENSMUSG00000000320
Comt	MGI:88470	O88587	ENSMUSG00000000326
Dbt	MGI:105386	P53395	ENSMUSG00000000340
Tmprss2	MGI:1354381	Q9JIQ8	ENSMUSG00000000385
Fap	MGI:109608	P97321	ENSMUSG00000000392
Lck	MGI:96756	P06240	ENSMUSG00000000409
Galnt1	MGI:894693	O08912	ENSMUSG00000000420
Grasp	MGI:1860303	Q9JJA9	ENSMUSG00000000531
Zfp385a	MGI:1352495	Q8VD12	ENSMUSG00000000552
Gabra2	MGI:95614	P26048	ENSMUSG00000000560
Hnrnpd	MGI:101947	Q60668	ENSMUSG00000000568
Gm2a	MGI:95762	Q60648	ENSMUSG00000000594
Clcn4-2	MGI:104571	Q61418	ENSMUSG00000000605
Grm6	MGI:1351343	Q5NCH9	ENSMUSG00000000617
Sez6	MGI:104745	Q7TSK2	ENSMUSG00000000632
Cd52	MGI:1346088	Q64389	ENSMUSG00000000682
Kat2b	MGI:1343094	Q9JHD1	ENSMUSG00000000708
Aire	MGI:1338803	Q9Z0E3	ENSMUSG00000000731
Icosl	MGI:1354701	Q9JHJ8	ENSMUSG00000000732
Spg7	MGI:2385906	Q3ULF4	ENSMUSG00000000738
Oprm1	MGI:97441	P42866	ENSMUSG00000000766
Tcf7	MGI:98507	Q00417	ENSMUSG00000000782
Il12rb1	MGI:104579	Q60837	ENSMUSG00000000791
Car4	MGI:1096574	Q64444	ENSMUSG00000000805
Fasl	MGI:99255	P41047	ENSMUSG00000000817
Dnajc5	MGI:892995	P60904	ENSMUSG00000000826
Fmr1	MGI:95564	P35922	ENSMUSG00000000838
Il4	MGI:96556	P07750	ENSMUSG00000000869
Dlg3	MGI:1888986	P70175	ENSMUSG00000000881
Mmp11	MGI:97008	Q02853	ENSMUSG00000000901
Hip1r	MGI:1352504	Q9JKY5	ENSMUSG00000000915
Top1mt	MGI:1920210	Q8R4U6	ENSMUSG00000000934
Hoxa4	MGI:96176	P06798	ENSMUSG00000000942
Snrpn	MGI:98347	P63163	ENSMUSG00000000948
Mmp14	MGI:101900	P53690	ENSMUSG00000000957
Ccl3	MGI:98260	P10855	ENSMUSG00000000982
Icam2	MGI:96394	P35330	ENSMUSG00000001029
Epn2	MGI:1333766	Q8CHU3	ENSMUSG00000001036
Slc13a2	MGI:1276558	Q9ES88	ENSMUSG00000001095
Lgals9	MGI:109496	O08573	ENSMUSG00000001123
Araf	MGI:88065	P04627	ENSMUSG00000001127
Cfp	MGI:97545	P11680	ENSMUSG00000001128
Timp1	MGI:98752	P12032	ENSMUSG00000001131
Mxd1	MGI:96908	P50538	ENSMUSG00000001156
Ocrl	MGI:109589	Q6NVF0	ENSMUSG00000001173
Slc26a3	MGI:107181	Q9WVC8	ENSMUSG00000001225
Hpn	MGI:1196620	O35453	ENSMUSG00000001249
Ckb	MGI:88407	Q04447	ENSMUSG00000001270
Itgb7	MGI:96616	P26011	ENSMUSG00000001281
Rarg	MGI:97858	P18911	ENSMUSG00000001288
Srr	MGI:1351636	Q9QZX7	ENSMUSG00000001323
Sync	MGI:1916078	Q9EPM5	ENSMUSG00000001333
Acp5	MGI:87883	Q05117	ENSMUSG00000001348
Rhbg	MGI:1927379	Q8BUX5	ENSMUSG00000001417
Col18a1	MGI:88451	P39061	ENSMUSG00000001435
Tbx21	MGI:1888984	Q9JKD8	ENSMUSG00000001444
Meox1	MGI:103220	P32442	ENSMUSG00000001493
Sost	MGI:1921749	Q99P68	ENSMUSG00000001494
Col1a1	MGI:88467	P11087	ENSMUSG00000001506
Sgca	MGI:894698	P82350	ENSMUSG00000001508
Tnk1	MGI:1930958	Q99ML2	ENSMUSG00000001583
Akr1b3	MGI:1353494	P45376	ENSMUSG00000001642
Hoxc13	MGI:99560	P50207	ENSMUSG00000001655
Hoxc8	MGI:96198	P09025	ENSMUSG00000001657
Gstt1	MGI:107379	Q64471	ENSMUSG00000001663
Akt1	MGI:87986	P31750	ENSMUSG00000001729
Il16	MGI:1270855	O54824	ENSMUSG00000001741
Tcirg1	MGI:1350931	Q9JHF5	ENSMUSG00000001750
Naglu	MGI:1351641	O88325	ENSMUSG00000001751
Tspan33	MGI:1919012	Q8R3S2	ENSMUSG00000001763
Folh1	MGI:1858193	O35409	ENSMUSG00000001773
Evx2	MGI:95462	P49749	ENSMUSG00000001815
Hoxd13	MGI:96205	P70217	ENSMUSG00000001819
Cpa3	MGI:88479	P15089	ENSMUSG00000001865
Nfix	MGI:97311	P70257	ENSMUSG00000001911
Vwf	MGI:98941	Q8CIZ8	ENSMUSG00000001930
Siae	MGI:104803	P70665	ENSMUSG00000001942
Esam	MGI:1916774	Q925F2	ENSMUSG00000001946
Emd	MGI:108117	O08579	ENSMUSG00000001964
Gria3	MGI:95810	Q9Z2W9	ENSMUSG00000001986
Cd3g	MGI:88333	P11942	ENSMUSG00000002033
Spag5	MGI:1927470	Q7TME2	ENSMUSG00000002055
Foxn1	MGI:102949	Q61575	ENSMUSG00000002057
Unc119	MGI:1328357	Q9Z2R6	ENSMUSG00000002058
Ccne1	MGI:88316	Q61457	ENSMUSG00000002068
Bbc3	MGI:2181667	Q99ML1	ENSMUSG00000002083
Acp2	MGI:87882	P24638	ENSMUSG00000002103
Slc39a13	MGI:1915677	Q8BZH0	ENSMUSG00000002105
Nr1h3	MGI:1352462	Q9Z0Y9	ENSMUSG00000002108
Ddb2	MGI:1355314	Q99J79	ENSMUSG00000002109
Stat6	MGI:103034	P52633	ENSMUSG00000002147
Rhoc	MGI:106028	Q62159	ENSMUSG00000002233
Peg3	MGI:104748	Q3URU2	ENSMUSG00000002265
Angptl4	MGI:1888999	Q9Z1P8	ENSMUSG00000002289
Rec8	MGI:1929645	Q8C5S7	ENSMUSG00000002324
Irf9	MGI:107587	Q61179	ENSMUSG00000002325
Bmp8b	MGI:107335	P55105	ENSMUSG00000002384
Nr2f6	MGI:1352453	P43136	ENSMUSG00000002393
Hltf	MGI:1196437	Q6PCN7	ENSMUSG00000002428
Pon1	MGI:103295	P52430	ENSMUSG00000002588
Axl	MGI:1347244	Q00993	ENSMUSG00000002602
Tgfb1	MGI:98725	P04202	ENSMUSG00000002603
Pspn	MGI:1201684	O70300	ENSMUSG00000002664
Lcp2	MGI:1321402	Q60787	ENSMUSG00000002699
Gnmt	MGI:1202304	Q9QXF8	ENSMUSG00000002769
Grin2d	MGI:95823	Q03391	ENSMUSG00000002771
Hdgfrp2	MGI:1194492	Q3UMU9	ENSMUSG00000002833
Adprh	MGI:1098234	P54923	ENSMUSG00000002844
Nab1	MGI:107564	Q61122	ENSMUSG00000002881
Cd97	MGI:1347095	Q9Z0M6	ENSMUSG00000002885
Il17ra	MGI:107399	Q60943	ENSMUSG00000002897
Cd36	MGI:107899	Q08857	ENSMUSG00000002944
Bcam	MGI:1929940	Q9R069	ENSMUSG00000002980
Relb	MGI:103289	Q04863	ENSMUSG00000002983
Apoe	MGI:88057	P08226	ENSMUSG00000002985
Prkar2b	MGI:97760	P31324	ENSMUSG00000002997
Cdkn1b	MGI:104565	P46414	ENSMUSG00000003031
Rab8a	MGI:96960	P55258	ENSMUSG00000003037
Ppp5c	MGI:102666	Q60676	ENSMUSG00000003099
Lipe	MGI:96790	P54310	ENSMUSG00000003123
Bcl2l12	MGI:1922986	Q9D3J3	ENSMUSG00000003190
Sh3gl1	MGI:700010	Q62419	ENSMUSG00000003200
Ebi3	MGI:1354171	O35228	ENSMUSG00000003206
Grk5	MGI:109161	Q8VEB1	ENSMUSG00000003228
Sult2b1	MGI:1926342	O35400	ENSMUSG00000003271
Hck	MGI:96052	P08103	ENSMUSG00000003283
Glg1	MGI:104967	Q61543	ENSMUSG00000003316
Cacnb3	MGI:103307	P54285	ENSMUSG00000003352
Grik5	MGI:95818	Q61626	ENSMUSG00000003378
Cd79a	MGI:101774	P11911	ENSMUSG00000003379
Rab3b	MGI:1917158	Q9CZT8	ENSMUSG00000003411
Fcgrt	MGI:103017	Q61559	ENSMUSG00000003420
Dll3	MGI:1096877	O88516	ENSMUSG00000003436
Crhr2	MGI:894312	Q60748	ENSMUSG00000003476
Impdh1	MGI:96567	P50096	ENSMUSG00000003500
Ddr1	MGI:99216	Q03146	ENSMUSG00000003534
Fosb	MGI:95575	P13346	ENSMUSG00000003545
Ercc1	MGI:95412	P07903	ENSMUSG00000003549
As3mt	MGI:1929882	Q91WU5	ENSMUSG00000003559
Homer3	MGI:1347359	Q99JP6	ENSMUSG00000003573
Sec14l2	MGI:1915065	Q99J08	ENSMUSG00000003585
Cp	MGI:88476	Q61147	ENSMUSG00000003617
Calb2	MGI:101914	Q08331	ENSMUSG00000003657
Has1	MGI:106590	Q61647	ENSMUSG00000003665
Insig2	MGI:1920249	Q91WG1	ENSMUSG00000003721
Itpkc	MGI:2442554	Q7TS72	ENSMUSG00000003752
Rad23a	MGI:105126	P54726	ENSMUSG00000003813
Nqo1	MGI:103187	Q64669	ENSMUSG00000003849
Lin7b	MGI:1330858	O88951	ENSMUSG00000003872
Il7r	MGI:96562	P16872	ENSMUSG00000003882
Efnb3	MGI:109196	O35393	ENSMUSG00000003934
Grm3	MGI:1351340	Q9QYS2	ENSMUSG00000003974
Ssbp2	MGI:1914220	Q9CYZ8	ENSMUSG00000003992
Stat5a	MGI:103036	P42230	ENSMUSG00000004043
Map3k11	MGI:1346880	Q80XI6	ENSMUSG00000004054
Akt2	MGI:104874	Q60823	ENSMUSG00000004056
Hmox2	MGI:109373	O70252	ENSMUSG00000004070
Col5a3	MGI:1858212	Q9JLI2	ENSMUSG00000004098
Angptl2	MGI:1347002	Q9R045	ENSMUSG00000004105
Cacna1e	MGI:106217	Q61290	ENSMUSG00000004110
Cacna1b	MGI:88296	O55017	ENSMUSG00000004113
Etv1	MGI:99254	P41164	ENSMUSG00000004151
Pax2	MGI:97486	P32114	ENSMUSG00000004231
Atn1	MGI:104725	O35126	ENSMUSG00000004263
Il12b	MGI:96540	P43432	ENSMUSG00000004296
Clcn5	MGI:99486	Q9WVD4	ENSMUSG00000004317
Clcn3	MGI:103555	P51791	ENSMUSG00000004319
Pde1c	MGI:108413	Q64338	ENSMUSG00000004347
Sst	MGI:98326	P60041	ENSMUSG00000004366
Bid	MGI:108093	P70444	ENSMUSG00000004446
Gab2	MGI:1333854	Q9Z1S8	ENSMUSG00000004508
Tax1bp1	MGI:1289308	Q3UKC1	ENSMUSG00000004535
Ctse	MGI:107361	P70269	ENSMUSG00000004552
Mcoln1	MGI:1890498	Q99J21	ENSMUSG00000004567
Cd33	MGI:99440	Q63994	ENSMUSG00000004609
Stxbp2	MGI:107370	Q64324	ENSMUSG00000004626
Pcp2	MGI:97508	P12660	ENSMUSG00000004630
Sgce	MGI:1329042	O70258	ENSMUSG00000004631
Wwox	MGI:1931237	Q91WL8	ENSMUSG00000004637
Aqp1	MGI:103201	Q02013	ENSMUSG00000004655
Cnn2	MGI:105093	Q08093	ENSMUSG00000004665
Myo9b	MGI:106624	Q9QY06	ENSMUSG00000004677
Ly9	MGI:96885	Q01965	ENSMUSG00000004707
Cd244	MGI:109294	Q07763	ENSMUSG00000004709
Emr1	MGI:106912	Q61549	ENSMUSG00000004730
Pgf	MGI:105095	P49764	ENSMUSG00000004791
Ulk2	MGI:1352758	Q9QY01	ENSMUSG00000004798
Ccl24	MGI:1928953	Q9JKC0	ENSMUSG00000004814
Grap	MGI:1918770	Q9CX99	ENSMUSG00000004837
Mapk13	MGI:1346864	Q9Z1B7	ENSMUSG00000004864
Crabp2	MGI:88491	P22935	ENSMUSG00000004885
Apba3	MGI:1888527	O88888	ENSMUSG00000004931
Matk	MGI:99259	P41242	ENSMUSG00000004933
Pias4	MGI:2136940	Q9JM05	ENSMUSG00000004934
Rasa4	MGI:1858600	Q6PFQ7	ENSMUSG00000004952
Fxyd4	MGI:1889005	Q9D2W0	ENSMUSG00000004988
Prkacb	MGI:97594	P68181	ENSMUSG00000005034
Cstb	MGI:109514	Q62426	ENSMUSG00000005054
Sh2b2	MGI:1345171	Q9JID9	ENSMUSG00000005057
Slc1a2	MGI:101931	P43006	ENSMUSG00000005089
Eif2ak4	MGI:1353427	Q9QZ05	ENSMUSG00000005102
Slc2a9	MGI:2152844	Q3T9X0	ENSMUSG00000005107
Wisp1	MGI:1197008	O54775	ENSMUSG00000005124
Ndrg1	MGI:1341799	Q62433	ENSMUSG00000005125
Man2b1	MGI:107286	O09159	ENSMUSG00000005142
Prdx2	MGI:109486	Q61171	ENSMUSG00000005161
Polr2a	MGI:98086	P08775	ENSMUSG00000005198
Corin	MGI:1349451	Q9Z319	ENSMUSG00000005220
G6pc2	MGI:1277193	Q9Z186	ENSMUSG00000005232
Ufd1l	MGI:109353	P70362	ENSMUSG00000005262
Prlr	MGI:97763	Q08501	ENSMUSG00000005268
Fgfr4	MGI:95525	Q03142	ENSMUSG00000005320
Fcer1a	MGI:95494	P20489	ENSMUSG00000005339
Casp14	MGI:1335092	O89094	ENSMUSG00000005355
Slc1a3	MGI:99917	P56564	ENSMUSG00000005360
Crbn	MGI:1913277	Q8C7D2	ENSMUSG00000005362
Il5ra	MGI:96558	P21183	ENSMUSG00000005364
Msh6	MGI:1343961	P54276	ENSMUSG00000005370
Mlxipl	MGI:1927999	Q99MZ3	ENSMUSG00000005373
Nid1	MGI:97342	P10493	ENSMUSG00000005397
Pafah1b3	MGI:108414	Q61205	ENSMUSG00000005447
Il27ra	MGI:1355318	O70394	ENSMUSG00000005465
Dnajb1	MGI:1931874	Q9QYJ3	ENSMUSG00000005483
Insr	MGI:96575	P15208	ENSMUSG00000005534
Fcer2a	MGI:95497	P20693	ENSMUSG00000005540
Cyp2a5	MGI:88597	P20852	ENSMUSG00000005547
Atp4a	MGI:88113	Q64436	ENSMUSG00000005553
Mrvi1	MGI:1338023	Q9WUX5	ENSMUSG00000005611
Insrr	MGI:1346037	Q9WTL4	ENSMUSG00000005640
Nr1i3	MGI:1346307	O35627	ENSMUSG00000005677
Apoa2	MGI:88050	P09813	ENSMUSG00000005681
Sh2d1a	MGI:1328352	O88890	ENSMUSG00000005696
Agrp	MGI:892013	P56473	ENSMUSG00000005705
Ranbp1	MGI:96269	P34022	ENSMUSG00000005732
Cd247	MGI:88334	P29020	ENSMUSG00000005763
Rfx5	MGI:1858421	Q9JL61	ENSMUSG00000005774
Mmp8	MGI:1202395	O70138	ENSMUSG00000005800
Tnfsf14	MGI:1355317	Q9QYH9	ENSMUSG00000005824
Ncoa2	MGI:1276533	Q61026	ENSMUSG00000005886
Trh	MGI:98823	Q62361	ENSMUSG00000005892
Nr2c2	MGI:1352466	P49117	ENSMUSG00000005893
P2rx5	MGI:2137026	Q3UYI1	ENSMUSG00000005950
Trpv1	MGI:1341787	Q704Y3	ENSMUSG00000005952
Ephb3	MGI:104770	P54754	ENSMUSG00000005958
Dnase1	MGI:103157	P49183	ENSMUSG00000005980
Pdc	MGI:98090	Q9QW08	ENSMUSG00000006007
Prg4	MGI:1891344	Q9JM99	ENSMUSG00000006014
Prss16	MGI:1859181	Q9QXE5	ENSMUSG00000006179
Fblim1	MGI:1921452	Q71FD7	ENSMUSG00000006219
Atp6v1b1	MGI:103285	Q91YH6	ENSMUSG00000006269
Tep1	MGI:109573	P97499	ENSMUSG00000006281
Zbtb32	MGI:1891838	Q9JKD9	ENSMUSG00000006310
Ggt5	MGI:1346063	Q9Z2A9	ENSMUSG00000006344
Ggt1	MGI:95706	Q60928	ENSMUSG00000006345
Mpl	MGI:97076	Q08351	ENSMUSG00000006389
Adamts4	MGI:1339949	Q8BNJ2	ENSMUSG00000006403
Neurl1a	MGI:1334263	Q923S6	ENSMUSG00000006435
Actn3	MGI:99678	O88990	ENSMUSG00000006457
Slc34a3	MGI:2159410	Q80SU6	ENSMUSG00000006469
Prkag3	MGI:1891343	Q8BGM7	ENSMUSG00000006542
Atp7b	MGI:103297	Q64446	ENSMUSG00000006567
Slc4a1	MGI:109393	P04919	ENSMUSG00000006574
Slc4a3	MGI:109350	P16283	ENSMUSG00000006576
Snai3	MGI:1353563	Q9QY31	ENSMUSG00000006587
Aprt	MGI:88061	P08030	ENSMUSG00000006589
Hfe	MGI:109191	P70387	ENSMUSG00000006611
Aplp1	MGI:88046	Q03157	ENSMUSG00000006651
Acot13	MGI:1914084	Q9CQR4	ENSMUSG00000006717
Cyp27b1	MGI:1098274	O35084	ENSMUSG00000006724
Cdk4	MGI:88357	P30285	ENSMUSG00000006728
B4galnt1	MGI:1342057	Q09200	ENSMUSG00000006731
Tph2	MGI:2651811	Q8CGV2	ENSMUSG00000006764
Sod2	MGI:98352	P09671	ENSMUSG00000006818
Stambp	MGI:1917777	Q9CQ26	ENSMUSG00000006906
Ezh1	MGI:1097695	P70351	ENSMUSG00000006920
Hap1	MGI:1261831	O35668	ENSMUSG00000006930
Clic1	MGI:2148924	Q9Z1Q5	ENSMUSG00000007041
Stx1a	MGI:109355	O35526	ENSMUSG00000007207
Ceacam9	MGI:1347247	Q78T27	ENSMUSG00000007209
Mark3	MGI:1341865	Q03141	ENSMUSG00000007411
M6pr	MGI:96904	P24668	ENSMUSG00000007458
Mc5r	MGI:99420	P41149	ENSMUSG00000007480
Homer1	MGI:1347345	Q9Z2Y3	ENSMUSG00000007617
Gabrb2	MGI:95620	P63137	ENSMUSG00000007653
Cav1	MGI:102709	P49817	ENSMUSG00000007655
Khsrp	MGI:1336214	Q3U0V1	ENSMUSG00000007670
Dio2	MGI:1338833	Q9Z1Y9	ENSMUSG00000007682
Cpt1c	MGI:2446526	Q8BGD5	ENSMUSG00000007783
Id3	MGI:96398	P41133	ENSMUSG00000007872
Ctsd	MGI:88562	P18242	ENSMUSG00000007891
Spib	MGI:892986	O35906	ENSMUSG00000008193
Sertad1	MGI:1913438	Q9JL10	ENSMUSG00000008384
Elk3	MGI:101762	P41971	ENSMUSG00000008398
Rdh13	MGI:1918732	Q8CEE7	ENSMUSG00000008435
Rab25	MGI:1858203	Q9WTL2	ENSMUSG00000008601
Hipk1	MGI:1314873	O88904	ENSMUSG00000008730
Vdac3	MGI:106922	Q60931	ENSMUSG00000008892
Bmp7	MGI:103302	P23359	ENSMUSG00000008999
Trpm5	MGI:1861718	Q9JJH7	ENSMUSG00000009246
Trpm2	MGI:1351901	Q91YD4	ENSMUSG00000009292
Mpo	MGI:97137	P11247	ENSMUSG00000009350
Syn2	MGI:103020	Q64332	ENSMUSG00000009394
Myod1	MGI:97275	P10085	ENSMUSG00000009471
Kcnq1	MGI:108083	P97414	ENSMUSG00000009545
Cbx5	MGI:109372	Q61686	ENSMUSG00000009575
Apobec3	MGI:1933111	Q99J72	ENSMUSG00000009585
Vav2	MGI:102718	Q60992	ENSMUSG00000009621
Ppp2cb	MGI:1321161	P62715	ENSMUSG00000009630
Oit3	MGI:1201782	Q8R4V5	ENSMUSG00000009654
Bcr	MGI:88141	Q6PAJ1	ENSMUSG00000009681
Tfcp2	MGI:98509	Q9ERA0	ENSMUSG00000009733
Pou6f2	MGI:2443631	Q8BJI4	ENSMUSG00000009734
Cox4i2	MGI:2135755	Q91W29	ENSMUSG00000009876
Nxf2	MGI:1933192	Q4ZGD8	ENSMUSG00000009941
Kif19a	MGI:2447024	Q99PT9	ENSMUSG00000010021
Hyal2	MGI:1196334	O35632	ENSMUSG00000010047
Hyal1	MGI:96298	Q91ZJ9	ENSMUSG00000010051
Tusc2	MGI:1931086	Q9WVF8	ENSMUSG00000010054
Cacna2d2	MGI:1929813	Q6PHS9	ENSMUSG00000010066
Rassf1	MGI:1928386	Q99MK9	ENSMUSG00000010067
Epn3	MGI:1919139	Q91W69	ENSMUSG00000010080
Slc47a1	MGI:1914723	Q8K0H1	ENSMUSG00000010122
Tnfrsf13b	MGI:1889411	Q9ET35	ENSMUSG00000010142
Psen2	MGI:109284	Q61144	ENSMUSG00000010609
Acaa1b	MGI:3605455	Q8VCH0	ENSMUSG00000010651
Plcd1	MGI:97614	Q8R3B1	ENSMUSG00000010660
Lmbr1	MGI:1861746	Q9JIT0	ENSMUSG00000010721
Wnt2	MGI:98954	P21552	ENSMUSG00000010797
Gabra1	MGI:95613	P62812	ENSMUSG00000010803
Grid2ip	MGI:2176213	Q0QWG9	ENSMUSG00000010825
Slc5a1	MGI:107678	Q8C3K6	ENSMUSG00000011034
Vipr2	MGI:107166	P41588	ENSMUSG00000011171
Plin5	MGI:1914218	Q8BVZ1	ENSMUSG00000011305
Sptbn4	MGI:1890574	E9PX29	ENSMUSG00000011751
Git1	MGI:1927140	Q68FF6	ENSMUSG00000011877
Wnt8a	MGI:107924	Q64527	ENSMUSG00000012282
Steap4	MGI:1923560	Q923B6	ENSMUSG00000012428
Cdh23	MGI:1890219	Q99PF4	ENSMUSG00000012819
Lphn1	MGI:1929461	Q80TR1	ENSMUSG00000013033
Tmem190	MGI:1925302	Q9D2E9	ENSMUSG00000013091
Pea15a	MGI:104799	Q62048	ENSMUSG00000013698
Tnfaip8l2	MGI:1917019	Q9D8Y7	ENSMUSG00000013707
Tmem259	MGI:2177957	Q8CIV2	ENSMUSG00000013858
Dedd	MGI:1333874	Q9Z1L3	ENSMUSG00000013973
Nit1	MGI:1350916	Q8VDK1	ENSMUSG00000013997
Pax5	MGI:97489	Q02650	ENSMUSG00000014030
Trpv4	MGI:1926945	Q9EPK8	ENSMUSG00000014158
Glis2	MGI:1932535	Q8VDL9	ENSMUSG00000014303
Mertk	MGI:96965	Q60805	ENSMUSG00000014361
Blk	MGI:88169	P16277	ENSMUSG00000014453
Klra17	MGI:2180674	Q8BJS9	ENSMUSG00000014543
Csf1	MGI:1339753	P07141	ENSMUSG00000014599
Chrne	MGI:87894	P20782	ENSMUSG00000014609
Chfr	MGI:2444898	Q810L3	ENSMUSG00000014668
Ceacam16	MGI:2685615	E9QA28	ENSMUSG00000014686
Nol3	MGI:1925938	Q9D1X0	ENSMUSG00000014776
Stc1	MGI:109131	O55183	ENSMUSG00000014813
Msh3	MGI:109519	P13705	ENSMUSG00000014850
Adamts13	MGI:2685556	Q769J6	ENSMUSG00000014852
E2f4	MGI:103012	Q8R0K9	ENSMUSG00000014859
Yes1	MGI:99147	Q04736	ENSMUSG00000014932
Oc90	MGI:1313269	Q9Z0L3	ENSMUSG00000015001
Galns	MGI:1355303	Q571E4	ENSMUSG00000015027
Ptgds	MGI:99261	O09114	ENSMUSG00000015090
Npdc1	MGI:1099802	Q64322	ENSMUSG00000015094
Slc25a13	MGI:1354721	Q9QXX4	ENSMUSG00000015112
Sirt2	MGI:1927664	Q8VDQ8	ENSMUSG00000015149
Map2	MGI:97175	P20357	ENSMUSG00000015222
Ubl4	MGI:95049	P21126	ENSMUSG00000015290
Gdi1	MGI:99846	P50396	ENSMUSG00000015291
Gadd45b	MGI:107776	P22339	ENSMUSG00000015312
Slamf6	MGI:1353620	Q9ET39	ENSMUSG00000015314
Slamf1	MGI:1351314	Q9QUM4	ENSMUSG00000015316
Endog	MGI:1261433	O08600	ENSMUSG00000015337
Cybb	MGI:88574	Q61093	ENSMUSG00000015340
Pcolce2	MGI:1923727	Q8R4W6	ENSMUSG00000015354
Cd48	MGI:88339	P18181	ENSMUSG00000015355
Cd83	MGI:1328316	O88324	ENSMUSG00000015396
Tmem27	MGI:1926234	Q9ESG4	ENSMUSG00000015401
Ace2	MGI:1917258	Q8R0I0	ENSMUSG00000015405
Gzmb	MGI:109267	P04187	ENSMUSG00000015437
Ager	MGI:893592	Q62151	ENSMUSG00000015452
Notch4	MGI:107471	P31695	ENSMUSG00000015468
Ppt2	MGI:1860075	O35448	ENSMUSG00000015474
Cacfd1	MGI:1924317	Q8BG21	ENSMUSG00000015488
Itga2	MGI:96600	Q62469	ENSMUSG00000015533
Gata5	MGI:109497	P97489	ENSMUSG00000015627
Anp32e	MGI:1913721	P97822	ENSMUSG00000015749
Eps8	MGI:104684	Q08509	ENSMUSG00000015766
Surf1	MGI:98443	P09925	ENSMUSG00000015790
Sqstm1	MGI:107931	Q64337	ENSMUSG00000015837
Nfe2l2	MGI:108420	Q60795	ENSMUSG00000015839
Rxrg	MGI:98216	P28705	ENSMUSG00000015843
Cd5l	MGI:1334419	Q9QWK4	ENSMUSG00000015854
Fam184b	MGI:2442958	Q0KK56	ENSMUSG00000015879
Lta4h	MGI:96836	P24527	ENSMUSG00000015889
H2afy	MGI:1349392	Q9QZQ8	ENSMUSG00000015937
Fcgr1	MGI:95498	P26151	ENSMUSG00000015947
Ncf1	MGI:97283	Q09014	ENSMUSG00000015950
Il17rb	MGI:1355292	Q9JIP3	ENSMUSG00000015966
Cacna1d	MGI:88293	Q99246	ENSMUSG00000015968
Lbp	MGI:1098776	Q61805	ENSMUSG00000016024
Fli1	MGI:95554	P26323	ENSMUSG00000016087
Stard13	MGI:2385331	Q923Q2	ENSMUSG00000016128
Hsd11b1	MGI:103562	P50172	ENSMUSG00000016194
H2-M3	MGI:95915	Q8MHM0	ENSMUSG00000016206
Tubb1	MGI:107814	A2AQ07	ENSMUSG00000016255
Ube2a	MGI:102959	Q9Z255	ENSMUSG00000016308
E2f3	MGI:1096340	O35261	ENSMUSG00000016477
Cd34	MGI:88329	Q64314	ENSMUSG00000016494
Cd274	MGI:1926446	Q9EP73	ENSMUSG00000016496
Pdcd1lg2	MGI:1930125	Q9WUL5	ENSMUSG00000016498
Mapkapk2	MGI:109298	P49138	ENSMUSG00000016528
Il10	MGI:96537	P18893	ENSMUSG00000016529
Lamp2	MGI:96748	P17047	ENSMUSG00000016534
Cmah	MGI:103227	Q61419	ENSMUSG00000016756
Bik	MGI:1206591	O70337	ENSMUSG00000016758
Sulf1	MGI:2138563	Q8K007	ENSMUSG00000016918
Tmprss6	MGI:1919003	Q9DBI0	ENSMUSG00000016942
Slpi	MGI:109297	P97430	ENSMUSG00000017002
Sdc4	MGI:1349164	O35988	ENSMUSG00000017009
Il13ra1	MGI:105052	O09030	ENSMUSG00000017057
Gast	MGI:104768	P48757	ENSMUSG00000017165
Cntnap1	MGI:1858201	O54991	ENSMUSG00000017167
Cd300lg	MGI:1289168	Q1ERP8	ENSMUSG00000017309
Pyy	MGI:99924	Q9EPS2	ENSMUSG00000017311
Vtn	MGI:98940	P29788	ENSMUSG00000017344
Traf4	MGI:1202880	Q61382	ENSMUSG00000017386
Timp2	MGI:98753	P25785	ENSMUSG00000017466
Rarb	MGI:97857	P22605	ENSMUSG00000017491
Igfbp4	MGI:96439	P47879	ENSMUSG00000017493
Abr	MGI:107771	Q5SSL4	ENSMUSG00000017631
Cd40	MGI:88336	P27512	ENSMUSG00000017652
Hnf4g	MGI:1353604	Q9WUU6	ENSMUSG00000017688
Etv4	MGI:99423	P28322	ENSMUSG00000017724
Mmp9	MGI:97011	P41245	ENSMUSG00000017737
Pltp	MGI:103151	P55065	ENSMUSG00000017754
Slc12a7	MGI:1342283	Q9WVL3	ENSMUSG00000017756
Pitpna	MGI:99887	P53810	ENSMUSG00000017781
Dhx58	MGI:1931560	Q99J87	ENSMUSG00000017830
Ptgis	MGI:1097156	O35074	ENSMUSG00000017969
Cadps2	MGI:2443963	Q8BYR5	ENSMUSG00000017978
Rac3	MGI:2180784	P60764	ENSMUSG00000018012
Stard3	MGI:1929618	Q61542	ENSMUSG00000018167
Ikzf3	MGI:1342542	O08900	ENSMUSG00000018168
Mfng	MGI:1095404	O09008	ENSMUSG00000018169
Glrx2	MGI:1916617	Q923X4	ENSMUSG00000018196
Trove2	MGI:106652	O08848	ENSMUSG00000018199
Stk4	MGI:1929004	Q9JI11	ENSMUSG00000018209
Pmp22	MGI:97631	P16646	ENSMUSG00000018217
Gdf9	MGI:95692	Q07105	ENSMUSG00000018238
Tomm34	MGI:1914395	Q9CYG7	ENSMUSG00000018322
Ksr1	MGI:105051	Q61097	ENSMUSG00000018334
Gpx3	MGI:105102	P46412	ENSMUSG00000018339
Il12rb2	MGI:1270861	P97378	ENSMUSG00000018341
Smurf2	MGI:1913563	A2A5Z6	ENSMUSG00000018363
Mapt	MGI:97180	P10637	ENSMUSG00000018411
Derl2	MGI:2151483	Q8BNI4	ENSMUSG00000018442
Adora2b	MGI:99403	Q60614	ENSMUSG00000018500
Trpv2	MGI:1341836	Q9WTR1	ENSMUSG00000018507
Slc2a4	MGI:95758	P14142	ENSMUSG00000018566
Cldn7	MGI:1859285	Q9Z261	ENSMUSG00000018569
Acadvl	MGI:895149	P50544	ENSMUSG00000018574
Sparc	MGI:98373	P07214	ENSMUSG00000018593
Mmp7	MGI:103189	Q10738	ENSMUSG00000018623
Crhr1	MGI:88498	P35347	ENSMUSG00000018634
Ikzf1	MGI:1342540	Q03267	ENSMUSG00000018654
Fxr2	MGI:1346074	Q9WVR4	ENSMUSG00000018765
Cd68	MGI:88342	P31996	ENSMUSG00000018774
Abca5	MGI:2386607	Q8K448	ENSMUSG00000018800
Lsp1	MGI:96832	P19973	ENSMUSG00000018819
Sfrp5	MGI:1860298	Q9WU66	ENSMUSG00000018822
Irf1	MGI:96590	P15314	ENSMUSG00000018899
Arrb1	MGI:99473	Q8BWG8	ENSMUSG00000018909
Il3	MGI:96552	P01586	ENSMUSG00000018914
Csf2	MGI:1339752	P01587	ENSMUSG00000018916
Cxcl16	MGI:1932682	Q8BSU2	ENSMUSG00000018920
Map2k3	MGI:1346868	O09110	ENSMUSG00000018932
E2f2	MGI:1096341	P56931	ENSMUSG00000018983
Plod1	MGI:99907	Q9R0E2	ENSMUSG00000019055
Rab3d	MGI:97844	P35276	ENSMUSG00000019066
Dnase1l1	MGI:109628	Q9D7J6	ENSMUSG00000019088
Aldh3a1	MGI:1353451	P47739	ENSMUSG00000019102
Cacng2	MGI:1316660	O88602	ENSMUSG00000019146
Scn1b	MGI:98247	P97952	ENSMUSG00000019194
Chtf18	MGI:2384887	Q8BIW9	ENSMUSG00000019214
Lhx9	MGI:1316721	Q9WUH2	ENSMUSG00000019230
Map1s	MGI:2443304	Q8C052	ENSMUSG00000019261
Dpep1	MGI:94917	P31428	ENSMUSG00000019278
Aoc3	MGI:1306797	O70423	ENSMUSG00000019326
Ffar3	MGI:2685324	Q3UFD7	ENSMUSG00000019429
Gipc1	MGI:1926252	Q9Z0G0	ENSMUSG00000019433
Plscr3	MGI:1917560	Q9JIZ9	ENSMUSG00000019461
Ptger1	MGI:97793	P35375	ENSMUSG00000019464
Trip10	MGI:2146901	Q8CJ53	ENSMUSG00000019487
Cd70	MGI:1195273	O55237	ENSMUSG00000019489
Pdk4	MGI:1351481	O70571	ENSMUSG00000019577
Akt3	MGI:1345147	Q9WUA6	ENSMUSG00000019699
Esr1	MGI:1352467	P19785	ENSMUSG00000019768
Vip	MGI:98933	P32648	ENSMUSG00000019772
Frk	MGI:103265	Q922K9	ENSMUSG00000019779
Trdn	MGI:1924007	E9Q9K5	ENSMUSG00000019787
Pcmt1	MGI:97502	P23506	ENSMUSG00000019795
Plagl1	MGI:1100874	Q9JLQ4	ENSMUSG00000019817
Utrn	MGI:104631	E9Q6R7	ENSMUSG00000019820
Smpd2	MGI:1278330	O70572	ENSMUSG00000019822
Grm1	MGI:1351338	P97772	ENSMUSG00000019828
Wasf1	MGI:1890563	Q8R5H6	ENSMUSG00000019831
Traf3ip2	MGI:2143599	Q8N7N6	ENSMUSG00000019842
Fyn	MGI:95602	P39688	ENSMUSG00000019843
Tnfaip3	MGI:1196377	Q60769	ENSMUSG00000019850
Perp	MGI:1929938	Q9JK95	ENSMUSG00000019851
Nmbr	MGI:1100525	O54799	ENSMUSG00000019865
Pkib	MGI:101937	Q04758	ENSMUSG00000019876
Hsf2	MGI:96239	P38533	ENSMUSG00000019878
Nts	MGI:1328351	Q9D3P9	ENSMUSG00000019890
Lama2	MGI:99912	Q60675	ENSMUSG00000019899
Gprc6a	MGI:2429498	Q8K4Z6	ENSMUSG00000019905
Lin7a	MGI:2135609	Q8JZS0	ENSMUSG00000019906
Dcn	MGI:94872	P28654	ENSMUSG00000019929
Kera	MGI:1202398	O35367	ENSMUSG00000019932
Slc17a8	MGI:3039629	Q8BFU8	ENSMUSG00000019935
Dusp6	MGI:1914853	Q9DBB1	ENSMUSG00000019960
Tmpo	MGI:106920	Q61033	ENSMUSG00000019961
Kitl	MGI:96974	P20826	ENSMUSG00000019966
Sgk1	MGI:1340062	Q9WVC6	ENSMUSG00000019970
Cep290	MGI:2384917	Q6A078	ENSMUSG00000019971
Epb4.1l2	MGI:103009	O70318	ENSMUSG00000019978
Ahi1	MGI:87971	Q8K3E5	ENSMUSG00000019986
Arg1	MGI:88070	Q61176	ENSMUSG00000019987
Ifngr1	MGI:107655	P15261	ENSMUSG00000020009
Ntn4	MGI:1888978	Q9JI33	ENSMUSG00000020019
Usp44	MGI:3045318	Q8C2S0	ENSMUSG00000020020
Cry1	MGI:1270841	P97784	ENSMUSG00000020038
Timp3	MGI:98754	P39876	ENSMUSG00000020044
Slc5a8	MGI:2384916	Q8BYF6	ENSMUSG00000020062
Eif4ebp2	MGI:109198	P70445	ENSMUSG00000020091
Pcbd1	MGI:94873	P61458	ENSMUSG00000020098
Lrig3	MGI:2443955	Q6P1C6	ENSMUSG00000020105
Plek	MGI:1860485	Q9JHK5	ENSMUSG00000020120
Egfr	MGI:95294	Q01279	ENSMUSG00000020122
Avpr1a	MGI:1859216	Q62463	ENSMUSG00000020123
Elane	MGI:2679229	Q3UP87	ENSMUSG00000020125
Dock2	MGI:2149010	Q8C3J5	ENSMUSG00000020143
Gamt	MGI:1098221	O35969	ENSMUSG00000020150
Ptprr	MGI:109559	Q62132	ENSMUSG00000020151
Tcf3	MGI:98510	P15806	ENSMUSG00000020167
Grb10	MGI:103232	Q60760	ENSMUSG00000020176
Adora2a	MGI:99402	Q60613	ENSMUSG00000020178
E2f7	MGI:1289147	Q6S7F2	ENSMUSG00000020185
Csrp2	MGI:1202907	P97314	ENSMUSG00000020186
Mknk2	MGI:894279	Q8CDB0	ENSMUSG00000020190
Jsrp1	MGI:1916700	Q3MI48	ENSMUSG00000020216
Irak3	MGI:1921164	Q8K4B2	ENSMUSG00000020227
Prmt2	MGI:1316652	Q9R144	ENSMUSG00000020230
Adarb1	MGI:891999	Q91ZS8	ENSMUSG00000020262
Hint1	MGI:1321133	P70349	ENSMUSG00000020267
Stk10	MGI:1099439	O55098	ENSMUSG00000020272
Rel	MGI:97897	P15307	ENSMUSG00000020275
Il9r	MGI:96564	Q01114	ENSMUSG00000020279
Mpg	MGI:97073	Q04841	ENSMUSG00000020287
Stc2	MGI:1316731	O88452	ENSMUSG00000020303
Madcam1	MGI:103579	Q61826	ENSMUSG00000020310
Shc2	MGI:106180	Q8BMC3	ENSMUSG00000020312
Theg	MGI:1338756	Q9JMB1	ENSMUSG00000020317
Fstl3	MGI:1890391	Q9EQC7	ENSMUSG00000020325
Ccng1	MGI:102890	P51945	ENSMUSG00000020326
Fgf22	MGI:1914362	Q9ESS2	ENSMUSG00000020327
Hmmr	MGI:104667	Q00547	ENSMUSG00000020330
Hcn2	MGI:1298210	O88703	ENSMUSG00000020331
Sgcd	MGI:1346525	P82347	ENSMUSG00000020354
Mapk9	MGI:1346862	Q9WTU6	ENSMUSG00000020366
Canx	MGI:88261	P35564	ENSMUSG00000020368
Ltc4s	MGI:107498	Q60860	ENSMUSG00000020377
Il13	MGI:96541	P20109	ENSMUSG00000020383
Ube2b	MGI:102944	P63147	ENSMUSG00000020390
Kremen1	MGI:1933988	Q99N43	ENSMUSG00000020393
Itk	MGI:96621	Q03526	ENSMUSG00000020395
Nefh	MGI:97309	P19246	ENSMUSG00000020396
Fabp6	MGI:96565	P51162	ENSMUSG00000020405
Upp1	MGI:1097668	P52624	ENSMUSG00000020407
Pttg1	MGI:1353578	Q9CQJ7	ENSMUSG00000020415
Igfbp3	MGI:96438	P47878	ENSMUSG00000020427
Gabra6	MGI:95618	P16305	ENSMUSG00000020428
Igfbp1	MGI:96436	P47876	ENSMUSG00000020429
Adcy1	MGI:99677	O88444	ENSMUSG00000020431
Gabrg2	MGI:95623	P22723	ENSMUSG00000020436
Smtn	MGI:1354727	Q921U8	ENSMUSG00000020439
Npc1l1	MGI:2685089	Q6T3U4	ENSMUSG00000020447
Efemp1	MGI:1339998	Q8BPB5	ENSMUSG00000020467
Polm	MGI:1860191	Q9JIW4	ENSMUSG00000020474
Dbnl	MGI:700006	Q62418	ENSMUSG00000020476
Rps6kb1	MGI:1270849	Q8BSK8	ENSMUSG00000020516
Gria1	MGI:95808	P23818	ENSMUSG00000020524
Ppm1d	MGI:1858214	Q9QZ67	ENSMUSG00000020525
Pctp	MGI:107375	P53808	ENSMUSG00000020553
Pik3cg	MGI:1353576	Q9JHG7	ENSMUSG00000020573
Agr2	MGI:1344405	O88312	ENSMUSG00000020581
Matn3	MGI:1328350	O35701	ENSMUSG00000020583
Ntsr2	MGI:108018	P70310	ENSMUSG00000020591
Sdc1	MGI:1349162	P18828	ENSMUSG00000020592
Nrcam	MGI:104750	Q810U4	ENSMUSG00000020598
Rgs9	MGI:1338824	O54828	ENSMUSG00000020599
Trib2	MGI:2145021	Q8K4K3	ENSMUSG00000020601
Arsg	MGI:1921258	Q3TYD4	ENSMUSG00000020604
Fam20a	MGI:2388266	Q8CID3	ENSMUSG00000020614
Map2k6	MGI:1346870	P70236	ENSMUSG00000020623
Fkbp1b	MGI:1336205	Q9Z2I2	ENSMUSG00000020635
Rsad2	MGI:1929628	Q8CBB9	ENSMUSG00000020641
Id2	MGI:96397	P41136	ENSMUSG00000020644
Ncoa1	MGI:1276523	P70365	ENSMUSG00000020647
Slc26a4	MGI:1346029	Q9R155	ENSMUSG00000020651
Klf11	MGI:2653368	Q8K1S5	ENSMUSG00000020653
Adcy3	MGI:99675	Q8VHH7	ENSMUSG00000020654
Pomc	MGI:97742	P01193	ENSMUSG00000020660
Dnmt3a	MGI:1261827	O88508	ENSMUSG00000020661
Kif3c	MGI:107979	O35066	ENSMUSG00000020668
Ccl11	MGI:103576	P48298	ENSMUSG00000020676
Ace	MGI:87874	P09470	ENSMUSG00000020681
Mmp28	MGI:2153062	Q8CGV8	ENSMUSG00000020682
Mrc2	MGI:107818	Q64449	ENSMUSG00000020695
Rffl	MGI:1914588	Q6ZQM0	ENSMUSG00000020696
Ccl1	MGI:98258	P10146	ENSMUSG00000020702
Asic2	MGI:1100867	Q925H0	ENSMUSG00000020704
Pecam1	MGI:97537	Q08481	ENSMUSG00000020717
Slc9a3r1	MGI:1349482	P70441	ENSMUSG00000020733
Grin2c	MGI:95822	Q01098	ENSMUSG00000020734
Galk1	MGI:95730	Q9R0N0	ENSMUSG00000020766
Aspa	MGI:87914	Q8R3P0	ENSMUSG00000020774
Acox1	MGI:1330812	Q9R0H0	ENSMUSG00000020777
Camkk1	MGI:1891766	Q8VBY2	ENSMUSG00000020785
Galr2	MGI:1337018	O88854	ENSMUSG00000020793
Rhbdf2	MGI:2442473	Q80WQ6	ENSMUSG00000020806
Cygb	MGI:2149481	Q9CX80	ENSMUSG00000020810
Nos2	MGI:97361	P29477	ENSMUSG00000020826
Pld2	MGI:892877	P97813	ENSMUSG00000020828
Slc6a4	MGI:96285	Q60857	ENSMUSG00000020838
Blmh	MGI:1345186	Q8R016	ENSMUSG00000020840
Rph3al	MGI:1923492	Q768S4	ENSMUSG00000020847
Abcc3	MGI:1923658	B2RX12	ENSMUSG00000020865
Cacna1g	MGI:1201678	Q5SUF7	ENSMUSG00000020866
Xylt2	MGI:2444797	Q9EPL0	ENSMUSG00000020868
Fbxl20	MGI:1919444	Q9CZV8	ENSMUSG00000020883
Asgr1	MGI:88081	P34927	ENSMUSG00000020884
Dlg4	MGI:1277959	Q62108	ENSMUSG00000020886
Dvl2	MGI:106613	Q60838	ENSMUSG00000020888
Gucy2e	MGI:105123	P52785	ENSMUSG00000020890
Per1	MGI:1098283	O35973	ENSMUSG00000020893
Pik3r5	MGI:2443588	Q5SW28	ENSMUSG00000020901
Rcvrn	MGI:97883	P34057	ENSMUSG00000020907
Stat5b	MGI:103035	P42232	ENSMUSG00000020919
Adam11	MGI:1098667	Q9R1V4	ENSMUSG00000020926
Gfap	MGI:95697	P03995	ENSMUSG00000020932
Map3k14	MGI:1858204	Q9WUL6	ENSMUSG00000020941
Coch	MGI:1278313	Q62507	ENSMUSG00000020953
Ston2	MGI:1918272	Q8BZ60	ENSMUSG00000020961
Nfkbia	MGI:104741	Q9Z1E3	ENSMUSG00000021025
Ngb	MGI:2151886	Q9ER97	ENSMUSG00000021032
Gstz1	MGI:1341859	Q9WVL0	ENSMUSG00000021033
Esr2	MGI:109392	O08537	ENSMUSG00000021055
Akap5	MGI:2685104	D3YVF0	ENSMUSG00000021057
Fut8	MGI:1858901	Q9WTS2	ENSMUSG00000021065
Atl1	MGI:1921241	Q8BH66	ENSMUSG00000021066
Bdkrb2	MGI:102845	P32299	ENSMUSG00000021070
Ppm1a	MGI:99878	P49443	ENSMUSG00000021096
Prkch	MGI:97600	P23298	ENSMUSG00000021108
Vti1b	MGI:1855688	O88384	ENSMUSG00000021124
Arg2	MGI:1330806	O08691	ENSMUSG00000021125
Rps6ka5	MGI:1920336	Q8C050	ENSMUSG00000021180
Atxn3	MGI:1099442	Q9CVD2	ENSMUSG00000021189
Lgmn	MGI:1330838	O89017	ENSMUSG00000021190
Chga	MGI:88394	P26339	ENSMUSG00000021194
Entpd5	MGI:1321385	Q9WUZ9	ENSMUSG00000021236
Evl	MGI:1194884	P70429	ENSMUSG00000021262
Hsp90aa1	MGI:96250	P07901	ENSMUSG00000021270
Traf3	MGI:108041	Q60803	ENSMUSG00000021277
Kif26a	MGI:2447072	Q52KG5	ENSMUSG00000021294
Amph	MGI:103574	Q7TQF7	ENSMUSG00000021314
Aoah	MGI:1350928	O35298	ENSMUSG00000021322
Prl	MGI:97762	P06879	ENSMUSG00000021342
Irf4	MGI:1096873	Q64287	ENSMUSG00000021356
Gcnt2	MGI:1100870	P97402	ENSMUSG00000021360
Gcm2	MGI:1861438	O09102	ENSMUSG00000021362
Nedd9	MGI:97302	O35177	ENSMUSG00000021365
Tpmt	MGI:98812	O55060	ENSMUSG00000021376
Ogn	MGI:109278	Q62000	ENSMUSG00000021390
Ly86	MGI:1321404	O88188	ENSMUSG00000021423
Sema4d	MGI:109244	O09126	ENSMUSG00000021451
Gadd45g	MGI:1346325	Q9Z111	ENSMUSG00000021453
Syk	MGI:99515	P48025	ENSMUSG00000021457
Msx2	MGI:97169	Q03358	ENSMUSG00000021469
Drd1a	MGI:99578	Q61616	ENSMUSG00000021478
Slc34a1	MGI:1345284	Q60825	ENSMUSG00000021490
F12	MGI:1891012	Q80YC5	ENSMUSG00000021492
Cxcl14	MGI:1888514	Q9WUQ5	ENSMUSG00000021508
Ptdss1	MGI:1276575	Q99LH2	ENSMUSG00000021518
Il9	MGI:96563	P15247	ENSMUSG00000021538
Lect2	MGI:1278342	O88803	ENSMUSG00000021539
Trpc7	MGI:1349470	Q9WVC5	ENSMUSG00000021541
Ahrr	MGI:1333776	Q3U1U7	ENSMUSG00000021575
Pdcd6	MGI:109283	P12815	ENSMUSG00000021576
Erap1	MGI:1933403	Q9EQH2	ENSMUSG00000021583
Cast	MGI:1098236	P51125	ENSMUSG00000021585
Ankrd32	MGI:2145448	Q8R3P9	ENSMUSG00000021597
Slc6a3	MGI:94862	Q61327	ENSMUSG00000021609
Tert	MGI:1202709	O70372	ENSMUSG00000021611
Slc6a18	MGI:1336892	O88576	ENSMUSG00000021612
Ckmt2	MGI:1923972	Q6P8J7	ENSMUSG00000021622
Cd180	MGI:1194924	Q62192	ENSMUSG00000021624
Slc30a5	MGI:1916298	Q8R4H9	ENSMUSG00000021629
Ocln	MGI:106183	Q61146	ENSMUSG00000021638
Naip1	MGI:1298223	Q9QWK5	ENSMUSG00000021640
Cartpt	MGI:1351330	P56388	ENSMUSG00000021647
Hexb	MGI:96074	P20060	ENSMUSG00000021665
Polk	MGI:1349767	Q9QUG2	ENSMUSG00000021668
F2rl2	MGI:1298208	O08675	ENSMUSG00000021675
Iqgap2	MGI:2449975	Q3UQ44	ENSMUSG00000021676
F2rl1	MGI:101910	P55086	ENSMUSG00000021678
Crhbp	MGI:88497	Q60571	ENSMUSG00000021680
Ap3b1	MGI:1333879	Q9Z1T1	ENSMUSG00000021686
Scamp1	MGI:1349480	Q8K021	ENSMUSG00000021687
Ercc8	MGI:1919241	Q8CFD5	ENSMUSG00000021694
Rab3c	MGI:1914545	P62823	ENSMUSG00000021700
Plk2	MGI:1099790	P53351	ENSMUSG00000021701
Rasgrf2	MGI:109137	P70392	ENSMUSG00000021708
Erbb2ip	MGI:1890169	Q80TH2	ENSMUSG00000021709
Rgs7bp	MGI:106334	Q8BQP9	ENSMUSG00000021719
Htr1a	MGI:96273	Q64264	ENSMUSG00000021721
Hcn1	MGI:1096392	O88704	ENSMUSG00000021730
Slc4a7	MGI:2443878	Q8BTY2	ENSMUSG00000021733
Fezf2	MGI:1859823	Q9ESP5	ENSMUSG00000021743
Ptprg	MGI:97814	Q05909	ENSMUSG00000021745
Oit1	MGI:1201784	P97805	ENSMUSG00000021749
Ndufs4	MGI:1343135	Q9CXZ1	ENSMUSG00000021764
Nr1d2	MGI:2449205	Q60674	ENSMUSG00000021775
Thrb	MGI:98743	P37242	ENSMUSG00000021779
Sftpa1	MGI:109518	P35242	ENSMUSG00000021789
Sftpd	MGI:109515	P50404	ENSMUSG00000021795
Opn4	MGI:1353425	Q9QXZ9	ENSMUSG00000021799
Cdhr1	MGI:2157782	Q8VHP6	ENSMUSG00000021803
Rgr	MGI:1929473	Q9Z2B3	ENSMUSG00000021804
Ppp3cb	MGI:107163	P48453	ENSMUSG00000021816
Camk2g	MGI:88259	Q923T9	ENSMUSG00000021820
Plau	MGI:97611	P06869	ENSMUSG00000021822
Ktn1	MGI:109153	Q61595	ENSMUSG00000021843
Ppif	MGI:2145814	Q99KR7	ENSMUSG00000021868
Pnp	MGI:97365	P23492	ENSMUSG00000021871
Btd	MGI:1347001	Q8CIF4	ENSMUSG00000021900
Itih4	MGI:109536	A6X935	ENSMUSG00000021922
Mapk8	MGI:1346861	Q91Y86	ENSMUSG00000021936
Ctsb	MGI:88561	P10605	ENSMUSG00000021939
Gdf10	MGI:95684	P97737	ENSMUSG00000021943
Prkcd	MGI:97598	P28867	ENSMUSG00000021948
Cacna2d3	MGI:1338890	Q9Z1L5	ENSMUSG00000021991
Lcp1	MGI:104808	Q61233	ENSMUSG00000021998
Cpb2	MGI:1891837	Q9JHH6	ENSMUSG00000021999
Tnfsf11	MGI:1100089	O35235	ENSMUSG00000022015
Lect1	MGI:1341171	Q9Z1F6	ENSMUSG00000022025
Olfm4	MGI:2685142	Q3UZZ4	ENSMUSG00000022026
Pbk	MGI:1289156	Q9JJ78	ENSMUSG00000022033
Clu	MGI:88423	Q06890	ENSMUSG00000022037
Ephx2	MGI:99500	P34914	ENSMUSG00000022040
Chrna2	MGI:87886	Q91X60	ENSMUSG00000022041
Bnip3l	MGI:1332659	Q9Z2F7	ENSMUSG00000022051
Ebf2	MGI:894332	O08792	ENSMUSG00000022053
Nefm	MGI:97314	P08553	ENSMUSG00000022054
Nkx3-1	MGI:97352	P97436	ENSMUSG00000022061
Tnfrsf10b	MGI:1341090	Q9QZM4	ENSMUSG00000022074
Klhl1	MGI:2136335	Q9JI74	ENSMUSG00000022076
Bin3	MGI:1929883	Q9JI08	ENSMUSG00000022089
Pdlim2	MGI:2384850	Q8R1G6	ENSMUSG00000022090
Sorbs3	MGI:700013	Q9R1Z8	ENSMUSG00000022091
Slc39a14	MGI:2384851	Q75N73	ENSMUSG00000022094
Hr	MGI:96223	Q61645	ENSMUSG00000022096
Sftpc	MGI:109517	Q6P8P8	ENSMUSG00000022097
Fgf17	MGI:1202401	P63075	ENSMUSG00000022101
Dok2	MGI:1332623	O70469	ENSMUSG00000022102
Gfra2	MGI:1195462	O08842	ENSMUSG00000022103
Itm2b	MGI:1309517	O89051	ENSMUSG00000022108
Uchl3	MGI:1355274	Q9JKB1	ENSMUSG00000022111
Spry2	MGI:1345138	Q9QXV8	ENSMUSG00000022114
Ednrb	MGI:102720	P48302	ENSMUSG00000022122
Scel	MGI:1891228	Q9EQG3	ENSMUSG00000022123
Fbxl3	MGI:1354702	Q8C4V4	ENSMUSG00000022124
Cln5	MGI:2442253	Q3UMW8	ENSMUSG00000022125
Gpr180	MGI:1930949	Q8BPS4	ENSMUSG00000022131
Dnajc3	MGI:107373	Q91YW3	ENSMUSG00000022136
Fyb	MGI:1346327	O35601	ENSMUSG00000022148
Fbxo4	MGI:2146220	Q8CHQ0	ENSMUSG00000022184
Drosha	MGI:1261425	Q5HZJ0	ENSMUSG00000022191
Efs	MGI:105311	Q64355	ENSMUSG00000022203
Npr3	MGI:97373	P70180	ENSMUSG00000022206
Dhrs4	MGI:90169	Q99LB2	ENSMUSG00000022210
Cideb	MGI:1270844	O70303	ENSMUSG00000022219
Ripk3	MGI:2154952	Q9QZL0	ENSMUSG00000022221
Cma1	MGI:96941	P21844	ENSMUSG00000022225
Mcpt1	MGI:96937	P11034	ENSMUSG00000022227
Atp12a	MGI:1926943	Q9Z1W8	ENSMUSG00000022229
Amacr	MGI:1098273	O09174	ENSMUSG00000022244
Ank	MGI:3045421	Q9JHZ2	ENSMUSG00000022265
Rrm2b	MGI:2155865	Q6PEE3	ENSMUSG00000022292
Slc30a8	MGI:2442682	Q8BGG0	ENSMUSG00000022315
Matn2	MGI:109613	O08746	ENSMUSG00000022324
Stk3	MGI:1928487	Q9JI10	ENSMUSG00000022329
Ebag9	MGI:1859920	Q9D0V7	ENSMUSG00000022339
Mtss1	MGI:2384818	Q8R1S4	ENSMUSG00000022353
Col14a1	MGI:1341272	Q80X19	ENSMUSG00000022371
Sla	MGI:104295	Q60898	ENSMUSG00000022372
Adcy8	MGI:1341110	P97490	ENSMUSG00000022376
Ppara	MGI:104740	P23204	ENSMUSG00000022383
Cby1	MGI:1920989	Q9D1C2	ENSMUSG00000022428
Dmc1	MGI:105393	Q61880	ENSMUSG00000022429
Csnk1e	MGI:1351660	Q9JMK2	ENSMUSG00000022433
Upk3a	MGI:98914	Q9JKX8	ENSMUSG00000022435
Parvb	MGI:2153063	Q9ES46	ENSMUSG00000022438
Parvg	MGI:2158329	Q9ERD8	ENSMUSG00000022439
Ttll1	MGI:2443047	Q91V51	ENSMUSG00000022442
Xrcc6	MGI:95606	P23475	ENSMUSG00000022471
Pmm1	MGI:1353418	O35621	ENSMUSG00000022474
Vdr	MGI:103076	P48281	ENSMUSG00000022479
Litaf	MGI:1929512	Q9JLJ0	ENSMUSG00000022500
Ciita	MGI:108445	P79621	ENSMUSG00000022504
Bcl6	MGI:107187	P41183	ENSMUSG00000022508
Il1rap	MGI:104975	Q61730	ENSMUSG00000022514
Fgf12	MGI:109183	P61329	ENSMUSG00000022523
Mefv	MGI:1859396	Q9JJ26	ENSMUSG00000022534
Apod	MGI:88056	P51910	ENSMUSG00000022548
Dgat1	MGI:1333825	Q9Z2A7	ENSMUSG00000022555
Hsf1	MGI:96238	P38532	ENSMUSG00000022556
Gsdmd	MGI:1916396	Q9D8T2	ENSMUSG00000022575
Gpihbp1	MGI:1915703	Q9D1N2	ENSMUSG00000022579
Cyp11b2	MGI:88584	P15539	ENSMUSG00000022589
Lynx1	MGI:1345180	Q9WVC2	ENSMUSG00000022594
Psca	MGI:1919623	Q9D7U0	ENSMUSG00000022598
Mapk12	MGI:1353438	O08911	ENSMUSG00000022610
Tymp	MGI:1920212	Q99N42	ENSMUSG00000022615
Mapk8ip2	MGI:1926555	Q9ERE9	ENSMUSG00000022619
Arsa	MGI:88077	P50428	ENSMUSG00000022620
Acr	MGI:87884	P23578	ENSMUSG00000022622
Shank3	MGI:1930016	Q4ACU6	ENSMUSG00000022623
Cblb	MGI:2146430	Q3TTA7	ENSMUSG00000022637
Retnlb	MGI:1888505	Q99P86	ENSMUSG00000022650
Pvrl3	MGI:1930171	Q9JLB9	ENSMUSG00000022656
Cd200	MGI:1196990	O54901	ENSMUSG00000022661
Ccdc80	MGI:1915146	Q8R2G6	ENSMUSG00000022665
Cd200r1	MGI:1889024	Q9ES57	ENSMUSG00000022667
Prkdc	MGI:104779	P97313	ENSMUSG00000022672
Snai2	MGI:1096393	P97469	ENSMUSG00000022676
Ntan1	MGI:108471	Q64311	ENSMUSG00000022681
Pla2g10	MGI:1347522	Q9QXX3	ENSMUSG00000022683
Boc	MGI:2151153	Q6AZB0	ENSMUSG00000022687
Drd3	MGI:94925	P30728	ENSMUSG00000022705
Arl6	MGI:1927136	O88848	ENSMUSG00000022722
Gsc2	MGI:892006	A2RTU1	ENSMUSG00000022738
St3gal6	MGI:1888707	Q8VIB3	ENSMUSG00000022747
Ncam2	MGI:97282	O35136	ENSMUSG00000022762
Serpind1	MGI:96051	P49182	ENSMUSG00000022766
Top3b	MGI:1333803	Q9Z321	ENSMUSG00000022779
Fgd4	MGI:2183747	Q91ZT5	ENSMUSG00000022788
Nr1i2	MGI:1337040	O54915	ENSMUSG00000022809
Zfp148	MGI:1332234	Q61624	ENSMUSG00000022811
Itgb5	MGI:96614	O70309	ENSMUSG00000022817
Hcls1	MGI:104568	P49710	ENSMUSG00000022831
Mylk	MGI:894806	Q6PDN3	ENSMUSG00000022836
Eaf2	MGI:2146616	Q91ZD6	ENSMUSG00000022838
Adcy5	MGI:99673	P84309	ENSMUSG00000022840
Ece2	MGI:1101356	Q80Z60	ENSMUSG00000022842
Clcn2	MGI:105061	Q9R0A1	ENSMUSG00000022843
Ehhadh	MGI:1277964	Q9DBM2	ENSMUSG00000022853
Ahsg	MGI:107189	P29699	ENSMUSG00000022868
Kng1	MGI:1097705	O08677	ENSMUSG00000022875
Samsn1	MGI:1914992	P57725	ENSMUSG00000022876
Hrg	MGI:2146636	Q9ESB3	ENSMUSG00000022877
Adipoq	MGI:106675	Q60994	ENSMUSG00000022878
St6gal1	MGI:108470	Q64685	ENSMUSG00000022885
Masp1	MGI:88492	P98064	ENSMUSG00000022887
App	MGI:88059	P12023	ENSMUSG00000022892
Adamts1	MGI:109249	P97857	ENSMUSG00000022893
Adamts5	MGI:1346321	Q9R001	ENSMUSG00000022894
Cd86	MGI:101773	P42082	ENSMUSG00000022901
Kpna1	MGI:103560	Q60960	ENSMUSG00000022905
Grik1	MGI:95814	Q60934	ENSMUSG00000022935
Fam3b	MGI:1270150	Q9D309	ENSMUSG00000022938
Rcan1	MGI:1890564	Q9JHG6	ENSMUSG00000022951
Itsn1	MGI:1338069	Q9Z0R4	ENSMUSG00000022957
Ifngr2	MGI:107654	Q63953	ENSMUSG00000022965
Ifnar1	MGI:107658	P33896	ENSMUSG00000022967
Il10rb	MGI:109380	Q61190	ENSMUSG00000022969
Ifnar2	MGI:1098243	O35664	ENSMUSG00000022971
Sod1	MGI:98351	P08228	ENSMUSG00000022982
Adcy6	MGI:87917	Q01341	ENSMUSG00000022994
Dhh	MGI:94891	Q61488	ENSMUSG00000023000
Faim2	MGI:1919643	Q8K097	ENSMUSG00000023011
Aqp2	MGI:1096865	P56402	ENSMUSG00000023013
Asic1	MGI:1194915	Q6NXK8	ENSMUSG00000023017
Slc11a2	MGI:1345279	P49282	ENSMUSG00000023030
Slc4a8	MGI:1928745	Q8JZR6	ENSMUSG00000023032
Nr4a1	MGI:1352454	P12813	ENSMUSG00000023034
Soat2	MGI:1332226	O88908	ENSMUSG00000023045
Amhr2	MGI:105062	Q8K592	ENSMUSG00000023047
Map3k12	MGI:1346881	Q60700	ENSMUSG00000023050
Tarbp2	MGI:103027	P97473	ENSMUSG00000023051
Fabp2	MGI:95478	P55050	ENSMUSG00000023057
Sncg	MGI:1298397	Q9Z0F7	ENSMUSG00000023064
Cdkn1a	MGI:104556	P39689	ENSMUSG00000023067
Rgn	MGI:108024	Q64374	ENSMUSG00000023070
Slc10a2	MGI:1201406	P70172	ENSMUSG00000023073
Akirin1	MGI:1915300	Q99LF1	ENSMUSG00000023075
Cxcl13	MGI:1888499	O55038	ENSMUSG00000023078
Gtf2ird1	MGI:1861942	Q9JI57	ENSMUSG00000023079
Ccrn4l	MGI:109382	O35710	ENSMUSG00000023087
Abcc1	MGI:102676	O35379	ENSMUSG00000023088
Gzma	MGI:109266	P11032	ENSMUSG00000023132
Reg2	MGI:97896	Q08731	ENSMUSG00000023140
Grm2	MGI:1351339	Q14BI2	ENSMUSG00000023192
Il15ra	MGI:104644	Q60819	ENSMUSG00000023206
Epb4.2	MGI:95402	P49222	ENSMUSG00000023216
Scg5	MGI:98289	P12961	ENSMUSG00000023236
Slc26a6	MGI:2159728	Q8CIW6	ENSMUSG00000023259
Cd4	MGI:88335	P06332	ENSMUSG00000023274
Ache	MGI:87876	P21836	ENSMUSG00000023328
Clec4n	MGI:1861231	Q9JKF4	ENSMUSG00000023349
Dlx2	MGI:94902	P40764	ENSMUSG00000023391
Nfatc4	MGI:1920431	Q8K120	ENSMUSG00000023411
Gnb3	MGI:95785	Q61011	ENSMUSG00000023439
Esx1	MGI:1096388	O88933	ENSMUSG00000023443
Ccndbp1	MGI:109595	Q3TVC7	ENSMUSG00000023572
Rhebl1	MGI:1916409	Q9D8T3	ENSMUSG00000023755
Slc22a3	MGI:1333817	Q9WTW5	ENSMUSG00000023828
Slc22a1	MGI:108111	O08966	ENSMUSG00000023829
Lnpep	MGI:2387123	Q8C129	ENSMUSG00000023845
Pde10a	MGI:1345143	Q8CA95	ENSMUSG00000023868
Thbs2	MGI:98738	Q03350	ENSMUSG00000023885
Tnfrsf12a	MGI:1351484	Q9CR75	ENSMUSG00000023905
Mep1a	MGI:96963	P28825	ENSMUSG00000023914
Tnfrsf21	MGI:2151075	Q9EPU5	ENSMUSG00000023915
Rhag	MGI:1202713	Q9QUT0	ENSMUSG00000023926
Slc29a1	MGI:1927073	Q9JIM1	ENSMUSG00000023942
Polh	MGI:1891457	Q9JJN0	ENSMUSG00000023953
Cnpy3	MGI:1919279	Q9DAU1	ENSMUSG00000023973
Guca1b	MGI:1194489	Q8VBV8	ENSMUSG00000023979
Guca1a	MGI:102770	P43081	ENSMUSG00000023982
Trem2	MGI:1913150	Q99NH8	ENSMUSG00000023992
Treml1	MGI:1918576	Q8K558	ENSMUSG00000023993
Pim1	MGI:97584	Q8CFN8	ENSMUSG00000024014
Glp1r	MGI:99571	O35659	ENSMUSG00000024027
Tff2	MGI:1306805	Q03404	ENSMUSG00000024028
Tff3	MGI:104638	Q62395	ENSMUSG00000024029
Abcg1	MGI:107704	Q64343	ENSMUSG00000024030
Tff1	MGI:88135	Q08423	ENSMUSG00000024032
Rsph1	MGI:1194909	Q8VIG3	ENSMUSG00000024033
Cbs	MGI:88285	Q91WT9	ENSMUSG00000024039
Cryaa	MGI:88515	P24622	ENSMUSG00000024041
Epb4.1l3	MGI:103008	Q9WV92	ENSMUSG00000024044
Ehd3	MGI:1928900	Q9QXY6	ENSMUSG00000024065
Xdh	MGI:98973	Q00519	ENSMUSG00000024066
Spast	MGI:1858896	Q9QYY8	ENSMUSG00000024068
Crim1	MGI:1354756	Q9JLL0	ENSMUSG00000024074
Eif2ak2	MGI:1353449	Q03963	ENSMUSG00000024079
Man2a1	MGI:104669	P27046	ENSMUSG00000024085
Cyp1b1	MGI:88590	Q64429	ENSMUSG00000024087
Twsg1	MGI:2137520	Q9EP52	ENSMUSG00000024098
Lhcgr	MGI:96783	P30730	ENSMUSG00000024107
Nrxn1	MGI:1096391	Q9CS84	ENSMUSG00000024109
Cacna1h	MGI:1928842	O88427	ENSMUSG00000024112
Eci1	MGI:94871	P42125	ENSMUSG00000024132
Dnase1l2	MGI:1913955	Q9D1G0	ENSMUSG00000024136
Msh2	MGI:101816	P43247	ENSMUSG00000024151
C3	MGI:88227	P01027	ENSMUSG00000024164
Pot1b	MGI:1920086	H7BX60	ENSMUSG00000024174
Rgs11	MGI:1354739	Q9Z2H1	ENSMUSG00000024186
Dusp1	MGI:105120	P28563	ENSMUSG00000024190
Grm8	MGI:1351345	P47743	ENSMUSG00000024211
Spdef	MGI:1353422	Q9WTP3	ENSMUSG00000024215
Clps	MGI:88421	Q9CQC2	ENSMUSG00000024225
Bambi	MGI:1915260	Q9D0L6	ENSMUSG00000024232
Map3k8	MGI:1346878	Q07174	ENSMUSG00000024235
Abcg8	MGI:1914720	Q9DBM0	ENSMUSG00000024254
Adcyap1	MGI:105094	O70176	ENSMUSG00000024256
Syt4	MGI:101759	P40749	ENSMUSG00000024261
Rock1	MGI:107927	P70335	ENSMUSG00000024290
Myo1f	MGI:107711	P70248	ENSMUSG00000024300
Dtna	MGI:106039	Q9D2N4	ENSMUSG00000024302
Tapbp	MGI:1201689	Q9R233	ENSMUSG00000024308
Mep1b	MGI:96964	Q61847	ENSMUSG00000024313
Col11a2	MGI:88447	Q64739	ENSMUSG00000024330
H2-Oa	MGI:95924	B2RST7	ENSMUSG00000024334
Psmb8	MGI:1346527	P28063	ENSMUSG00000024338
Tmem173	MGI:1919762	Q3TBT3	ENSMUSG00000024349
Slc23a1	MGI:1341903	Q9Z2J0	ENSMUSG00000024354
Stard4	MGI:2156764	Q99JV5	ENSMUSG00000024378
Tslp	MGI:1855696	Q9JIE6	ENSMUSG00000024379
Map3k2	MGI:1346873	Q61083	ENSMUSG00000024383
Apom	MGI:1930124	Q9Z1R3	ENSMUSG00000024391
Lims2	MGI:2385067	Q91XD2	ENSMUSG00000024395
Ltb	MGI:104796	P41155	ENSMUSG00000024399
Tnf	MGI:104798	P06804	ENSMUSG00000024401
Lta	MGI:104797	P09225	ENSMUSG00000024402
Aqp4	MGI:107387	P55088	ENSMUSG00000024411
Npc1	MGI:1097712	O35604	ENSMUSG00000024413
Spry4	MGI:1345144	Q9WTP2	ENSMUSG00000024427
Pcdh12	MGI:1855700	O55134	ENSMUSG00000024440
Diap1	MGI:1194490	O08808	ENSMUSG00000024456
Gabbr1	MGI:1860139	Q9WV18	ENSMUSG00000024462
Myot	MGI:1889800	Q9JIF9	ENSMUSG00000024471
Pggt1b	MGI:1917514	Q8BUY9	ENSMUSG00000024477
Hbegf	MGI:96070	Q06186	ENSMUSG00000024486
Pou4f3	MGI:102523	Q63955	ENSMUSG00000024497
Spink3	MGI:106202	P09036	ENSMUSG00000024503
Hsd17b4	MGI:105089	P51660	ENSMUSG00000024507
Ftmt	MGI:1914884	Q9D5H4	ENSMUSG00000024510
Rab27b	MGI:1931295	Q99P58	ENSMUSG00000024511
Cplx4	MGI:2685803	Q80WM3	ENSMUSG00000024519
Pmaip1	MGI:1930146	Q9JM54	ENSMUSG00000024521
Cidea	MGI:1270845	O70302	ENSMUSG00000024526
Ptpn2	MGI:97806	Q06180	ENSMUSG00000024539
Slc14a2	MGI:1351653	Q8R4T9	ENSMUSG00000024552
Nedd4l	MGI:1933754	Q8CFI0	ENSMUSG00000024589
Slc12a2	MGI:101924	P55012	ENSMUSG00000024597
Cd74	MGI:96534	P04441	ENSMUSG00000024610
Camk2a	MGI:88256	P11798	ENSMUSG00000024617
Csf1r	MGI:1339758	P09581	ENSMUSG00000024621
Gnaq	MGI:95776	P21279	ENSMUSG00000024639
Scgb1a1	MGI:98919	Q06318	ENSMUSG00000024653
Fads2	MGI:1930079	Q9Z0R9	ENSMUSG00000024665
Cd5	MGI:88340	P13379	ENSMUSG00000024669
Ms4a1	MGI:88321	P19437	ENSMUSG00000024673
Ms4a2	MGI:95495	P20490	ENSMUSG00000024680
Trpm6	MGI:2675603	Q8CIR4	ENSMUSG00000024727
Syt7	MGI:1859545	Q9R0N7	ENSMUSG00000024743
Ehd1	MGI:1341878	Q9WVK4	ENSMUSG00000024772
Fas	MGI:95484	P25446	ENSMUSG00000024778
Lipa	MGI:96789	Q9Z0M5	ENSMUSG00000024781
Sac3d1	MGI:1913656	A6H687	ENSMUSG00000024790
Htr7	MGI:99841	P32304	ENSMUSG00000024798
Tm7sf2	MGI:1920416	Q71KT5	ENSMUSG00000024799
Mlana	MGI:108454	Q2TA50	ENSMUSG00000024806
Il33	MGI:1924375	Q8BVZ5	ENSMUSG00000024810
Tnks2	MGI:1921743	Q3UES3	ENSMUSG00000024811
Rps6kb2	MGI:1927343	Q9Z1M4	ENSMUSG00000024830
Coro1b	MGI:1345963	Q9WUM3	ENSMUSG00000024835
Cabp4	MGI:1920910	Q8VHC5	ENSMUSG00000024842
Mbl2	MGI:96924	P41317	ENSMUSG00000024863
Pip5k1b	MGI:107930	P70181	ENSMUSG00000024867
Rin1	MGI:2385695	Q921Q7	ENSMUSG00000024883
Asah2	MGI:1859310	Q9JHE3	ENSMUSG00000024887
Minpp1	MGI:1336159	Q9Z2L6	ENSMUSG00000024896
Apba1	MGI:1860297	B2RUJ5	ENSMUSG00000024897
Peli3	MGI:1924963	Q8BXR6	ENSMUSG00000024901
Mus81	MGI:1918961	Q91ZJ0	ENSMUSG00000024906
Gal	MGI:95637	P47212	ENSMUSG00000024907
Ctsw	MGI:1338045	P56203	ENSMUSG00000024910
Lrp5	MGI:1278315	Q91VN0	ENSMUSG00000024913
Smarca2	MGI:99603	Q6DIC0	ENSMUSG00000024921
Ovol1	MGI:1330290	Q9WTJ2	ENSMUSG00000024922
Vldlr	MGI:98935	P98156	ENSMUSG00000024924
Slc1a1	MGI:105083	P51906	ENSMUSG00000024935
Kcnk7	MGI:1341841	Q9Z2T1	ENSMUSG00000024936
Ltbp3	MGI:1101355	Q61810	ENSMUSG00000024940
Scyl1	MGI:1931787	Q9EQC5	ENSMUSG00000024941
Capn1	MGI:88263	O35350	ENSMUSG00000024942
Rps6ka4	MGI:1930076	Q9Z2B9	ENSMUSG00000024952
Esrra	MGI:1346831	O08580	ENSMUSG00000024955
Bad	MGI:1096330	Q61337	ENSMUSG00000024959
Vegfb	MGI:106199	P49766	ENSMUSG00000024962
Mark2	MGI:99638	Q05512	ENSMUSG00000024969
Lgals12	MGI:1929094	Q91VD1	ENSMUSG00000024972
Pdcd4	MGI:107490	Q61823	ENSMUSG00000024975
Gpam	MGI:109162	Q61586	ENSMUSG00000024978
Tectb	MGI:109574	O08524	ENSMUSG00000024979
Vti1a	MGI:1855699	O89116	ENSMUSG00000024983
Rbp4	MGI:97879	Q00724	ENSMUSG00000024990
Plce1	MGI:1921305	Q8K4S1	ENSMUSG00000024998
Sorbs1	MGI:700014	Q62417	ENSMUSG00000025006
Dntt	MGI:98659	P09838	ENSMUSG00000025014
Pik3ap1	MGI:1933177	Q9EQ32	ENSMUSG00000025017
Mxi1	MGI:97245	P50540	ENSMUSG00000025025
Add3	MGI:1351615	Q9QYB5	ENSMUSG00000025026
Maoa	MGI:96915	Q64133	ENSMUSG00000025037
Msr1	MGI:98257	P30204	ENSMUSG00000025044
Nr0b1	MGI:1352460	Q61066	ENSMUSG00000025056
Gyk	MGI:106594	Q64516	ENSMUSG00000025059
Col17a1	MGI:88450	Q07563	ENSMUSG00000025064
Casp7	MGI:109383	P97864	ENSMUSG00000025076
Dclre1a	MGI:1930042	Q9JIC3	ENSMUSG00000025077
Slc18a2	MGI:106677	Q8BRU6	ENSMUSG00000025094
Bnc1	MGI:1097164	O35914	ENSMUSG00000025105
Gcgr	MGI:99572	Q61606	ENSMUSG00000025127
Bhlhe22	MGI:1930001	Q8C6A8	ENSMUSG00000025128
Arhgdia	MGI:2178103	Q99PT1	ENSMUSG00000025132
Sirt7	MGI:2385849	Q8BKJ9	ENSMUSG00000025138
Tollip	MGI:1891808	Q9QZ06	ENSMUSG00000025139
Maged1	MGI:1930187	Q9QYH6	ENSMUSG00000025151
Rfng	MGI:894275	O09009	ENSMUSG00000025158
Cd7	MGI:88344	P50283	ENSMUSG00000025163
Fn3k	MGI:1926834	Q9ER35	ENSMUSG00000025175
Entpd7	MGI:2135885	Q3TCT4	ENSMUSG00000025192
Abcc2	MGI:1352447	Q8VI47	ENSMUSG00000025194
Cpn1	MGI:2135874	Q9JJN5	ENSMUSG00000025196
Poll	MGI:1889000	Q9QXE2	ENSMUSG00000025218
Nfkb2	MGI:1099800	Q9WTK5	ENSMUSG00000025225
Hexa	MGI:96073	P29416	ENSMUSG00000025232
Bbs4	MGI:2143311	Q8C1Z7	ENSMUSG00000025235
Limd1	MGI:1352502	Q9QXD8	ENSMUSG00000025239
Apex2	MGI:1924872	Q68G58	ENSMUSG00000025269
Tro	MGI:1928994	Q6DIC6	ENSMUSG00000025272
Sat1	MGI:98233	P48026	ENSMUSG00000025283
Jph3	MGI:1891497	Q9ET77	ENSMUSG00000025318
Sp4	MGI:107595	Q62445	ENSMUSG00000025323
Ube3a	MGI:105098	O08759	ENSMUSG00000025326
Padi4	MGI:1338898	Q9Z183	ENSMUSG00000025330
Gpr143	MGI:107193	P70259	ENSMUSG00000025333
Itga7	MGI:102700	Q61738	ENSMUSG00000025348
Rdh5	MGI:1201412	O55240	ENSMUSG00000025350
Cd63	MGI:99529	P41731	ENSMUSG00000025351
Mmp19	MGI:1927899	Q9JHI0	ENSMUSG00000025355
Dgka	MGI:102952	O88673	ENSMUSG00000025357
Cdk2	MGI:104772	P97377	ENSMUSG00000025358
Pmel	MGI:98301	Q60696	ENSMUSG00000025359
Fscn2	MGI:2443337	Q32M02	ENSMUSG00000025380
Il23a	MGI:1932410	Q9EQ14	ENSMUSG00000025383
Pde6g	MGI:97526	P09174	ENSMUSG00000025386
Tac2	MGI:98476	P55099	ENSMUSG00000025400
Nab2	MGI:107563	Q61127	ENSMUSG00000025402
Inhbc	MGI:105932	P55104	ENSMUSG00000025405
Gli1	MGI:95727	P47806	ENSMUSG00000025407
Ddit3	MGI:109247	P35639	ENSMUSG00000025408
Bsnd	MGI:2153465	Q8VIM4	ENSMUSG00000025418
Agap2	MGI:3580016	Q3UHD9	ENSMUSG00000025422
Prap1	MGI:893573	Q80XD8	ENSMUSG00000025467
Adam8	MGI:107825	Q05910	ENSMUSG00000025473
Cyp2e1	MGI:88607	Q05421	ENSMUSG00000025479
Sirt3	MGI:1927665	Q8R104	ENSMUSG00000025486
Sigirr	MGI:1344402	Q9JLZ8	ENSMUSG00000025494
Drd4	MGI:94926	P51436	ENSMUSG00000025496
Irf7	MGI:1859212	P70434	ENSMUSG00000025498
Hras	MGI:96224	Q61411	ENSMUSG00000025499
Taldo1	MGI:1274789	Q93092	ENSMUSG00000025503
Lrdd	MGI:1889507	Q9ERV7	ENSMUSG00000025507
Pnpla2	MGI:1914103	Q8BJ56	ENSMUSG00000025509
Cd151	MGI:1096360	O35566	ENSMUSG00000025510
Tk1	MGI:98763	P04184	ENSMUSG00000025574
Cbx2	MGI:88289	P30658	ENSMUSG00000025577
Gaa	MGI:95609	P70699	ENSMUSG00000025579
Nptx1	MGI:107811	Q62443	ENSMUSG00000025582
Pde8a	MGI:1277116	O88502	ENSMUSG00000025584
Nat1	MGI:97279	P50294	ENSMUSG00000025588
Dach2	MGI:1890446	Q925Q8	ENSMUSG00000025592
Bach1	MGI:894680	P97302	ENSMUSG00000025612
Hprt	MGI:96217	P00493	ENSMUSG00000025630
Shisa5	MGI:1915044	Q9D7I0	ENSMUSG00000025647
Col7a1	MGI:88462	Q63870	ENSMUSG00000025650
Arhgef9	MGI:2442233	Q3UTH8	ENSMUSG00000025656
Alox5	MGI:87999	P48999	ENSMUSG00000025701
Sdc3	MGI:1349163	Q64519	ENSMUSG00000025743
Il6	MGI:96559	P08505	ENSMUSG00000025746
Hspa4l	MGI:107422	P48722	ENSMUSG00000025757
Ly96	MGI:1341909	Q9JHF9	ENSMUSG00000025779
St8sia2	MGI:106020	O35696	ENSMUSG00000025789
Ccr1	MGI:104618	P51675	ENSMUSG00000025804
Homer2	MGI:1347354	Q9QWW1	ENSMUSG00000025813
Fam20c	MGI:2136853	Q5MJS3	ENSMUSG00000025854
Prkar1b	MGI:97759	P12849	ENSMUSG00000025855
Xiap	MGI:107572	Q60989	ENSMUSG00000025860
Cplx2	MGI:104726	P84086	ENSMUSG00000025867
Uimc1	MGI:103185	Q5U5Q9	ENSMUSG00000025878
Smad7	MGI:1100518	O35253	ENSMUSG00000025880
Casp12	MGI:1312922	O08736	ENSMUSG00000025887
Casp1	MGI:96544	P29452	ENSMUSG00000025888
Snca	MGI:1277151	O55042	ENSMUSG00000025889
Gria4	MGI:95811	Q9Z2W8	ENSMUSG00000025892
Alkbh8	MGI:1914917	Q80Y20	ENSMUSG00000025899
Rp1	MGI:1341105	P56716	ENSMUSG00000025900
Oprk1	MGI:97439	P33534	ENSMUSG00000025905
Mybl1	MGI:99925	P51960	ENSMUSG00000025912
Sgk3	MGI:2182368	Q9ERE3	ENSMUSG00000025915
Il17a	MGI:107364	Q62386	ENSMUSG00000025929
Msc	MGI:1333884	O88940	ENSMUSG00000025930
Eya1	MGI:109344	P97767	ENSMUSG00000025932
Nrp2	MGI:1100492	O35375	ENSMUSG00000025969
Ikzf2	MGI:1342541	P81183	ENSMUSG00000025997
Acadl	MGI:87866	P51174	ENSMUSG00000026003
Icos	MGI:1858745	Q9WVS0	ENSMUSG00000026009
Cd28	MGI:88327	P31041	ENSMUSG00000026012
Carf	MGI:2182269	Q8VHI4	ENSMUSG00000026017
Sumo1	MGI:1197010	P63166	ENSMUSG00000026021
Als2	MGI:1921268	Q920R0	ENSMUSG00000026024
Ercc5	MGI:103582	P35689	ENSMUSG00000026048
Slc9a2	MGI:105075	Q3ZAS0	ENSMUSG00000026062
Slc9a4	MGI:105074	Q8BUE1	ENSMUSG00000026065
Il18rap	MGI:1338888	Q9Z2B1	ENSMUSG00000026068
Il1rl1	MGI:98427	P14719	ENSMUSG00000026069
Il18r1	MGI:105383	Q61098	ENSMUSG00000026070
Il1r1	MGI:96545	P13504	ENSMUSG00000026072
Chst10	MGI:2138283	Q6PGK7	ENSMUSG00000026080
Stk17b	MGI:2138162	Q8BG48	ENSMUSG00000026094
Mstn	MGI:95691	O08689	ENSMUSG00000026100
Stat1	MGI:103063	P42225	ENSMUSG00000026104
Mgat4a	MGI:2662992	Q812G0	ENSMUSG00000026110
Cnga3	MGI:1341818	Q9JJZ8	ENSMUSG00000026114
Zap70	MGI:99613	P43404	ENSMUSG00000026117
Dst	MGI:104627	Q91ZU6	ENSMUSG00000026131
Col19a1	MGI:1095415	Q0VF58	ENSMUSG00000026141
Col9a1	MGI:88465	Q05722	ENSMUSG00000026147
Nhej1	MGI:1922820	Q3KNJ2	ENSMUSG00000026162
Cyp27a1	MGI:88594	Q9DBG1	ENSMUSG00000026170
Vil1	MGI:98930	Q62468	ENSMUSG00000026175
Slc11a1	MGI:1345275	P41251	ENSMUSG00000026177
Pnkd	MGI:1930773	Q69ZP3	ENSMUSG00000026179
Cxcr2	MGI:105303	P35343	ENSMUSG00000026180
Igfbp5	MGI:96440	Q07079	ENSMUSG00000026185
Xrcc5	MGI:104517	P27641	ENSMUSG00000026187
Abcb6	MGI:1921354	Q9DC29	ENSMUSG00000026198
Ptprn	MGI:102765	Q60673	ENSMUSG00000026204
Des	MGI:94885	P31001	ENSMUSG00000026208
Epha4	MGI:98277	Q03137	ENSMUSG00000026235
Nmur1	MGI:1341898	O55040	ENSMUSG00000026237
Nppc	MGI:97369	Q61839	ENSMUSG00000026241
Alppl2	MGI:108009	P24823	ENSMUSG00000026246
Serpine2	MGI:101780	Q07235	ENSMUSG00000026249
Chrng	MGI:87895	P04760	ENSMUSG00000026253
Agxt	MGI:1329033	O35423	ENSMUSG00000026272
Pdcd1	MGI:104879	Q02242	ENSMUSG00000026285
Inpp5d	MGI:107357	Q9ES52	ENSMUSG00000026288
Tnfrsf11a	MGI:1314891	O35305	ENSMUSG00000026321
Htr4	MGI:109246	P97288	ENSMUSG00000026322
Gpr39	MGI:1918361	Q5U431	ENSMUSG00000026343
Lypd1	MGI:1919835	Q8BLC3	ENSMUSG00000026344
Rgs1	MGI:1354694	Q9JL25	ENSMUSG00000026358
Rgs2	MGI:1098271	O08849	ENSMUSG00000026360
Cfh	MGI:88385	P06909	ENSMUSG00000026365
Tfcp2l1	MGI:2444691	Q3UNW5	ENSMUSG00000026380
Ptpn4	MGI:1099792	Q9WU22	ENSMUSG00000026384
Sctr	MGI:2441720	Q5FWI2	ENSMUSG00000026387
Steap3	MGI:1915678	Q8CI59	ENSMUSG00000026389
Marco	MGI:1309998	Q60754	ENSMUSG00000026390
Ptprc	MGI:97810	P06800	ENSMUSG00000026395
Cd55	MGI:104850	Q61475	ENSMUSG00000026399
Fcamr	MGI:1927803	Q2TB54	ENSMUSG00000026415
Pigr	MGI:103080	O70570	ENSMUSG00000026417
Csrp1	MGI:88549	P97315	ENSMUSG00000026421
Gpr37l1	MGI:1928503	Q99JG2	ENSMUSG00000026424
Rassf5	MGI:1926375	Q5EBH1	ENSMUSG00000026430
Avpr1b	MGI:1347010	Q9WU02	ENSMUSG00000026432
Nfasc	MGI:104753	Q810U3	ENSMUSG00000026442
Lrrn2	MGI:106037	Q6PHP6	ENSMUSG00000026443
Chit1	MGI:1919134	Q9D7Q1	ENSMUSG00000026450
Adipor1	MGI:1919924	Q91VH1	ENSMUSG00000026457
Atp2b4	MGI:88111	Q6Q477	ENSMUSG00000026463
Mr1	MGI:1195463	Q8HWB0	ENSMUSG00000026471
Rgs16	MGI:108407	P97428	ENSMUSG00000026475
Lamc2	MGI:99913	Q61092	ENSMUSG00000026479
Fam129a	MGI:2137237	Q3UW53	ENSMUSG00000026483
Parp1	MGI:1340806	P11103	ENSMUSG00000026496
Desi2	MGI:1926075	Q9D291	ENSMUSG00000026502
Trp53bp2	MGI:2138319	Q8CG79	ENSMUSG00000026510
Rgs7	MGI:1346089	O54829	ENSMUSG00000026527
Apcs	MGI:98229	P12246	ENSMUSG00000026542
Vangl2	MGI:2135272	Q91ZD4	ENSMUSG00000026556
Adcy10	MGI:2660854	Q8C0T9	ENSMUSG00000026567
Xcl1	MGI:104593	P47993	ENSMUSG00000026573
Dpt	MGI:1928392	Q9QZZ6	ENSMUSG00000026574
Selp	MGI:98280	Q01102	ENSMUSG00000026580
Sell	MGI:98279	P18337	ENSMUSG00000026581
Sele	MGI:98278	Q00690	ENSMUSG00000026582
Astn1	MGI:1098567	Q61137	ENSMUSG00000026587
Abl2	MGI:87860	Q4JIM5	ENSMUSG00000026596
Soat1	MGI:104665	Q61263	ENSMUSG00000026600
Nphs2	MGI:2157018	Q91X05	ENSMUSG00000026602
Ush2a	MGI:1341292	Q2QI47	ENSMUSG00000026609
Bpnt1	MGI:1338800	Q9Z0S1	ENSMUSG00000026617
Atf3	MGI:109384	Q60765	ENSMUSG00000026628
Batf3	MGI:1925491	Q9D275	ENSMUSG00000026630
Traf5	MGI:107548	P70191	ENSMUSG00000026637
Irf6	MGI:1859211	P97431	ENSMUSG00000026638
Usf1	MGI:99542	Q61069	ENSMUSG00000026641
Dclre1c	MGI:2441769	Q8K4J0	ENSMUSG00000026648
Fcgr2b	MGI:95499	P08101	ENSMUSG00000026656
Atf6	MGI:1926157	F6VAN0	ENSMUSG00000026663
Phyh	MGI:891978	O35386	ENSMUSG00000026664
Uhmk1	MGI:1341908	P97343	ENSMUSG00000026667
Ddr2	MGI:1345277	Q62371	ENSMUSG00000026674
Rgs5	MGI:1098434	O08850	ENSMUSG00000026678
Tnfsf4	MGI:104511	P43488	ENSMUSG00000026700
Prdx6	MGI:894320	O08709	ENSMUSG00000026701
Stam	MGI:1329014	P70297	ENSMUSG00000026718
Trdmt1	MGI:1274787	O55055	ENSMUSG00000026723
Vim	MGI:98932	P20152	ENSMUSG00000026728
Bmi1	MGI:88174	P25916	ENSMUSG00000026739
Kif5c	MGI:1098269	P28738	ENSMUSG00000026764
Il2ra	MGI:96549	P01590	ENSMUSG00000026770
Prkcq	MGI:97601	Q02111	ENSMUSG00000026778
Abi2	MGI:106913	P62484	ENSMUSG00000026782
Gad2	MGI:95634	P48320	ENSMUSG00000026787
Slc2a8	MGI:1860103	Q9JIF3	ENSMUSG00000026791
Ak1	MGI:87977	Q9R0Y5	ENSMUSG00000026817
Cel	MGI:88374	Q64285	ENSMUSG00000026818
Slc25a25	MGI:1915913	A2ASZ8	ENSMUSG00000026819
Ralgds	MGI:107485	Q03385	ENSMUSG00000026821
Lcn2	MGI:96757	P11672	ENSMUSG00000026822
Dnm1	MGI:107384	P39053	ENSMUSG00000026825
Gpd2	MGI:99778	Q64521	ENSMUSG00000026827
Galnt5	MGI:2179403	Q8C102	ENSMUSG00000026828
Cytip	MGI:2183535	Q91VY6	ENSMUSG00000026832
Olfm1	MGI:1860437	O88998	ENSMUSG00000026833
Fcnb	MGI:1341158	O70497	ENSMUSG00000026835
Abl1	MGI:87859	P00520	ENSMUSG00000026842
Traf1	MGI:101836	P39428	ENSMUSG00000026875
Gsn	MGI:95851	P13020	ENSMUSG00000026879
Dab2ip	MGI:1916851	Q3UHC7	ENSMUSG00000026883
Lhx6	MGI:1306803	Q9R1R0	ENSMUSG00000026890
Gca	MGI:1918521	Q8VC88	ENSMUSG00000026893
Ifih1	MGI:1918836	Q8R5F7	ENSMUSG00000026896
Slc4a10	MGI:2150150	Q5DTL9	ENSMUSG00000026904
Egfl7	MGI:2449923	Q9QXT5	ENSMUSG00000026921
Agpat2	MGI:1914762	Q8K3K7	ENSMUSG00000026922
Card9	MGI:2685628	A2AIV8	ENSMUSG00000026928
Gpsm1	MGI:1915089	Q6IR34	ENSMUSG00000026930
Fcna	MGI:1340905	O70165	ENSMUSG00000026938
Abca2	MGI:99606	P41234	ENSMUSG00000026944
Neb	MGI:97292	A2AQA9	ENSMUSG00000026950
Sapcd2	MGI:1919330	Q9D818	ENSMUSG00000026955
Rbms1	MGI:1861774	Q91W59	ENSMUSG00000026970
Itgb6	MGI:96615	Q9Z0T9	ENSMUSG00000026971
Pax8	MGI:97492	Q00288	ENSMUSG00000026976
Ly75	MGI:106662	Q60767	ENSMUSG00000026980
Il1rn	MGI:96547	P25085	ENSMUSG00000026981
Il1f5	MGI:1859325	Q9QYY1	ENSMUSG00000026983
Galnt3	MGI:894695	P70419	ENSMUSG00000026994
Frzb	MGI:892032	P97401	ENSMUSG00000027004
Ssfa2	MGI:1917849	Q922B9	ENSMUSG00000027007
Cybrd1	MGI:2654575	Q925G2	ENSMUSG00000027015
Stk39	MGI:1858416	Q9Z1W9	ENSMUSG00000027030
Abcb11	MGI:1351619	Q9QY30	ENSMUSG00000027048
P2rx3	MGI:1097160	Q3UR32	ENSMUSG00000027071
Prg2	MGI:103294	Q61878	ENSMUSG00000027073
Smtnl1	MGI:1915928	Q99LM3	ENSMUSG00000027077
Atf2	MGI:109349	P16951	ENSMUSG00000027104
Fshb	MGI:95582	Q60687	ENSMUSG00000027120
Slc12a6	MGI:2135960	Q924N4	ENSMUSG00000027130
Lin7c	MGI:1330839	O88952	ENSMUSG00000027162
Gatm	MGI:1914342	Q9D964	ENSMUSG00000027199
Slc12a1	MGI:103150	P55014	ENSMUSG00000027202
Fgf7	MGI:95521	P36363	ENSMUSG00000027208
Mapk8ip1	MGI:1309464	Q9WVI9	ENSMUSG00000027223
Creb3l1	MGI:1347062	Q9Z125	ENSMUSG00000027230
Mdk	MGI:96949	P12025	ENSMUSG00000027239
Arhgap1	MGI:2445003	Q5FWK3	ENSMUSG00000027247
Lrp4	MGI:2442252	Q8VI56	ENSMUSG00000027253
Ubr1	MGI:1277977	O70481	ENSMUSG00000027272
Mkks	MGI:1891836	Q9JI70	ENSMUSG00000027274
Ehd4	MGI:1919619	Q9EQP2	ENSMUSG00000027293
Tyro3	MGI:104294	P55144	ENSMUSG00000027298
Oxt	MGI:97453	P35454	ENSMUSG00000027301
Ptpra	MGI:97808	P18052	ENSMUSG00000027303
Adam33	MGI:1341813	Q923W9	ENSMUSG00000027318
Siglec1	MGI:99668	Q62230	ENSMUSG00000027322
Cdc25b	MGI:99701	P30306	ENSMUSG00000027330
Adra1d	MGI:106673	P97714	ENSMUSG00000027335
Rassf2	MGI:2442060	Q8BMS9	ENSMUSG00000027339
Rasgrp1	MGI:1314635	Q9Z1S3	ENSMUSG00000027347
Chgb	MGI:88395	P16014	ENSMUSG00000027350
Spred1	MGI:2150016	Q924S8	ENSMUSG00000027351
Mcm8	MGI:1913884	Q9CWV1	ENSMUSG00000027353
Fermt1	MGI:2443583	P59113	ENSMUSG00000027356
Slc27a2	MGI:1347099	O35488	ENSMUSG00000027359
Hdc	MGI:96062	P23738	ENSMUSG00000027360
Sppl2a	MGI:1913802	Q9JJF9	ENSMUSG00000027366
Dusp2	MGI:101911	Q05922	ENSMUSG00000027368
Bcl2l11	MGI:1197519	O54918	ENSMUSG00000027381
Il1b	MGI:96543	P10749	ENSMUSG00000027398
Pdyn	MGI:97535	O35417	ENSMUSG00000027400
Tgm3	MGI:98732	Q08189	ENSMUSG00000027401
Pcsk2	MGI:97512	P21661	ENSMUSG00000027419
Cd93	MGI:106664	O89103	ENSMUSG00000027435
Napb	MGI:104562	P28663	ENSMUSG00000027438
Cst9	MGI:1340053	Q9Z0H6	ENSMUSG00000027445
Cst3	MGI:102519	P21460	ENSMUSG00000027447
Acss1	MGI:1915988	Q99NB1	ENSMUSG00000027452
Snph	MGI:2139270	Q80U23	ENSMUSG00000027457
Bpifa1	MGI:1338036	P97361	ENSMUSG00000027483
Snta1	MGI:101772	Q61234	ENSMUSG00000027488
E2f1	MGI:101941	Q61501	ENSMUSG00000027490
Pkia	MGI:104747	P63248	ENSMUSG00000027499
Pag1	MGI:2443160	Q3U1F9	ENSMUSG00000027508
Stx16	MGI:1923396	Q8BVI5	ENSMUSG00000027522
Edn3	MGI:95285	P48299	ENSMUSG00000027524
Fabp5	MGI:101790	Q05816	ENSMUSG00000027533
Ptpn1	MGI:97805	P35821	ENSMUSG00000027540
Nfatc2	MGI:102463	Q60591	ENSMUSG00000027544
E2f5	MGI:105091	Q61502	ENSMUSG00000027552
Ntsr1	MGI:97386	O88319	ENSMUSG00000027568
Chrna4	MGI:87888	O70174	ENSMUSG00000027577
Srms	MGI:101865	Q62270	ENSMUSG00000027579
Oprl1	MGI:97440	P35377	ENSMUSG00000027584
Mmp24	MGI:1341867	Q9R0S2	ENSMUSG00000027612
Epb4.1l1	MGI:103010	Q9Z2H5	ENSMUSG00000027624
Sla2	MGI:1925049	Q8R4L0	ENSMUSG00000027636
Rbl1	MGI:103300	Q64701	ENSMUSG00000027641
Ghrh	MGI:95709	P16043	ENSMUSG00000027643
Src	MGI:98397	P05480	ENSMUSG00000027646
Skil	MGI:106203	Q60665	ENSMUSG00000027660
Pex5l	MGI:1916672	Q8C437	ENSMUSG00000027674
Ncoa3	MGI:1276535	O09000	ENSMUSG00000027678
Slc2a2	MGI:1095438	P14246	ENSMUSG00000027690
Pld1	MGI:109585	Q9Z280	ENSMUSG00000027695
Nceh1	MGI:2443191	Q8BLF1	ENSMUSG00000027698
Trpc3	MGI:109526	Q9QZC1	ENSMUSG00000027716
Il21	MGI:1890474	Q9ES17	ENSMUSG00000027718
Il2	MGI:96548	P04351	ENSMUSG00000027720
Slc7a11	MGI:1347355	Q9WTR6	ENSMUSG00000027737
Stoml3	MGI:2388072	Q6PE84	ENSMUSG00000027744
Postn	MGI:1926321	Q62009	ENSMUSG00000027750
Sucnr1	MGI:1934135	Q99MT6	ENSMUSG00000027762
P2ry1	MGI:105049	P49650	ENSMUSG00000027765
Il12a	MGI:96539	P43431	ENSMUSG00000027776
Kpna4	MGI:1100848	O35343	ENSMUSG00000027782
Bche	MGI:894278	Q03311	ENSMUSG00000027792
Ccna1	MGI:108042	Q61456	ENSMUSG00000027793
Smad9	MGI:1859993	Q9JIW5	ENSMUSG00000027796
Dclk1	MGI:1330861	Q9JLM8	ENSMUSG00000027797
Pfn2	MGI:97550	Q9JJV2	ENSMUSG00000027805
Serp1	MGI:92638	Q9Z1W5	ENSMUSG00000027808
Mme	MGI:97004	Q61391	ENSMUSG00000027820
Kcnab1	MGI:109155	P63143	ENSMUSG00000027827
Veph1	MGI:1920039	A1A535	ENSMUSG00000027831
Serpini1	MGI:1194506	O35684	ENSMUSG00000027834
Wnt2b	MGI:1261834	O70283	ENSMUSG00000027840
Ptpn22	MGI:107170	P29352	ENSMUSG00000027843
Syt6	MGI:1859544	Q9R0N8	ENSMUSG00000027849
Nras	MGI:97376	P08556	ENSMUSG00000027852
Ngf	MGI:97321	P01139	ENSMUSG00000027859
Casq2	MGI:1309469	O09161	ENSMUSG00000027861
Cd2	MGI:88320	P08920	ENSMUSG00000027863
Sypl2	MGI:1328311	O89104	ENSMUSG00000027887
Ampd2	MGI:88016	Q9DBT5	ENSMUSG00000027889
Npr1	MGI:97371	P18293	ENSMUSG00000027931
Crtc2	MGI:1921593	Q3U182	ENSMUSG00000027936
Hax1	MGI:1346319	O35387	ENSMUSG00000027944
Il6ra	MGI:105304	P22272	ENSMUSG00000027947
Chrnb2	MGI:87891	Q9ERK7	ENSMUSG00000027950
Ndst3	MGI:1932544	Q9EQH7	ENSMUSG00000027977
Prss12	MGI:1100881	O08762	ENSMUSG00000027978
Hadh	MGI:96009	Q61425	ENSMUSG00000027984
Lef1	MGI:96770	P27782	ENSMUSG00000027985
Tlr2	MGI:1346060	Q9QUN7	ENSMUSG00000027995
Sfrp2	MGI:108078	P97299	ENSMUSG00000027996
Casp6	MGI:1312921	O08738	ENSMUSG00000027997
Lrat	MGI:1891259	Q9JI60	ENSMUSG00000028003
Npy2r	MGI:108418	P97295	ENSMUSG00000028004
Gucy1b3	MGI:1860604	O54865	ENSMUSG00000028005
Tdo2	MGI:1928486	P48776	ENSMUSG00000028011
Egf	MGI:95290	P01132	ENSMUSG00000028017
Pdgfc	MGI:1859631	Q8CI19	ENSMUSG00000028019
Dkk2	MGI:1890663	Q9QYZ8	ENSMUSG00000028031
Efna3	MGI:106644	O08545	ENSMUSG00000028039
Adam15	MGI:1333882	O88839	ENSMUSG00000028041
Zbtb7b	MGI:102755	Q64321	ENSMUSG00000028042
Cks1b	MGI:1889208	P61025	ENSMUSG00000028044
Thbs3	MGI:98739	Q05895	ENSMUSG00000028047
Lmna	MGI:96794	P48678	ENSMUSG00000028063
Sema4a	MGI:107560	Q62178	ENSMUSG00000028064
Sh2d2a	MGI:1351596	Q9QXK9	ENSMUSG00000028071
Ntrk1	MGI:97383	Q3UFB7	ENSMUSG00000028072
Cd1d1	MGI:107674	P11609	ENSMUSG00000028076
Dclk2	MGI:1918012	Q6PGN3	ENSMUSG00000028078
Ecm1	MGI:103060	Q61508	ENSMUSG00000028108
Hormad1	MGI:1915231	Q9D5T7	ENSMUSG00000028109
Ctsk	MGI:107823	P55097	ENSMUSG00000028111
Gclm	MGI:104995	O09172	ENSMUSG00000028124
Abca4	MGI:109424	O35600	ENSMUSG00000028125
Pip5k1a	MGI:107929	P70182	ENSMUSG00000028126
Snx27	MGI:1923992	Q3UHD6	ENSMUSG00000028136
Adh5	MGI:87929	P28474	ENSMUSG00000028138
Them5	MGI:1913448	Q9CQJ0	ENSMUSG00000028148
Rorc	MGI:104856	P51450	ENSMUSG00000028150
Dapp1	MGI:1347063	Q9QXT1	ENSMUSG00000028159
Ppp3ca	MGI:107164	P63328	ENSMUSG00000028161
Nfkb1	MGI:97312	P25799	ENSMUSG00000028163
Cisd2	MGI:1914256	Q9CQB5	ENSMUSG00000028165
Tacr3	MGI:892968	P47937	ENSMUSG00000028172
Rpe65	MGI:98001	Q91ZQ5	ENSMUSG00000028174
Lrrc7	MGI:2676665	Q80TE7	ENSMUSG00000028176
Cth	MGI:1339968	Q8VCN5	ENSMUSG00000028179
Dnase2b	MGI:1913283	Q9QY48	ENSMUSG00000028185
Uox	MGI:98907	P25688	ENSMUSG00000028186
Ctbs	MGI:1921495	Q8R242	ENSMUSG00000028189
Bcl10	MGI:1337994	Q9Z0H7	ENSMUSG00000028191
Asph	MGI:1914186	Q8BSY0	ENSMUSG00000028207
Trp53inp1	MGI:1926609	Q9QXE4	ENSMUSG00000028211
Ccne2	MGI:1329034	Q9Z238	ENSMUSG00000028212
Gem	MGI:99844	P55041	ENSMUSG00000028214
Cdh17	MGI:1095414	Q9R100	ENSMUSG00000028217
Calb1	MGI:88248	P12658	ENSMUSG00000028222
Decr1	MGI:1914710	Q9CQ62	ENSMUSG00000028223
Mmp16	MGI:1276107	Q9WTR0	ENSMUSG00000028226
Cyp7a1	MGI:106091	Q64505	ENSMUSG00000028240
Nsmaf	MGI:1341864	O35242	ENSMUSG00000028245
Clca3	MGI:1346342	Q9D7Z6	ENSMUSG00000028255
Gabrr1	MGI:95625	P56475	ENSMUSG00000028280
Cga	MGI:88390	P01216	ENSMUSG00000028298
Xpa	MGI:99135	Q64267	ENSMUSG00000028329
Anp32b	MGI:1914878	Q9EST5	ENSMUSG00000028333
Fmn2	MGI:1859252	Q9JL04	ENSMUSG00000028354
Ambp	MGI:88002	Q07456	ENSMUSG00000028356
Tnfsf8	MGI:88328	P32972	ENSMUSG00000028362
Tnc	MGI:101922	Q80YX1	ENSMUSG00000028364
Pappa	MGI:97479	Q8R4K8	ENSMUSG00000028370
Ptprd	MGI:97812	Q64487	ENSMUSG00000028399
Aco1	MGI:87879	P28271	ENSMUSG00000028405
Dnaja1	MGI:1270129	P63037	ENSMUSG00000028410
Aptx	MGI:1913658	Q7TQC5	ENSMUSG00000028411
B4galt1	MGI:95705	P15535	ENSMUSG00000028413
Aqp7	MGI:1314647	O54794	ENSMUSG00000028427
Aqp3	MGI:1333777	Q8R2N1	ENSMUSG00000028435
Unc13b	MGI:1342278	Q9Z1N9	ENSMUSG00000028456
Cd72	MGI:88345	P21855	ENSMUSG00000028459
Sit1	MGI:1889342	Q8C503	ENSMUSG00000028460
Gba2	MGI:2654325	Q69ZF3	ENSMUSG00000028467
Npr2	MGI:97372	Q6VVW5	ENSMUSG00000028469
Sh3gl2	MGI:700009	Q62420	ENSMUSG00000028488
Plin2	MGI:87920	P43883	ENSMUSG00000028494
Prkaa2	MGI:1336173	Q8BRK8	ENSMUSG00000028518
Dab1	MGI:108554	P97318	ENSMUSG00000028519
Pde4b	MGI:99557	B1AWC9	ENSMUSG00000028525
Dnajc6	MGI:1919935	Q80TZ3	ENSMUSG00000028528
B4galt2	MGI:1858493	Q9Z2Y2	ENSMUSG00000028541
Atg4c	MGI:2651854	Q811C2	ENSMUSG00000028550
Cdkn2c	MGI:105388	Q60772	ENSMUSG00000028551
Angptl3	MGI:1353627	Q9R182	ENSMUSG00000028553
Usp1	MGI:2385198	Q8BJQ2	ENSMUSG00000028560
Pum1	MGI:1931749	Q80U78	ENSMUSG00000028580
Laptm5	MGI:108046	Q61168	ENSMUSG00000028581
Gpx7	MGI:1914555	Q99LJ6	ENSMUSG00000028597
Tnfrsf1b	MGI:1314883	P25119	ENSMUSG00000028599
Tnfrsf8	MGI:99908	Q60846	ENSMUSG00000028602
Scp2	MGI:98254	P32020	ENSMUSG00000028603
Lrp8	MGI:1340044	Q924X6	ENSMUSG00000028613
Kcnq4	MGI:1926803	Q9JK97	ENSMUSG00000028631
Mycl	MGI:96799	P10166	ENSMUSG00000028654
Mfsd2a	MGI:1923824	Q9DA75	ENSMUSG00000028655
Ppt1	MGI:1298204	O88531	ENSMUSG00000028657
Ephb2	MGI:99611	P54763	ENSMUSG00000028664
Pnrc2	MGI:106512	Q9CR73	ENSMUSG00000028675
Plk3	MGI:109604	Q60806	ENSMUSG00000028680
Ptch2	MGI:1095405	O35595	ENSMUSG00000028681
Mutyh	MGI:1917853	Q99P21	ENSMUSG00000028687
Prdx1	MGI:99523	P35700	ENSMUSG00000028691
Akr1a1	MGI:1929955	Q9JII6	ENSMUSG00000028692
Pomgnt1	MGI:1915523	Q91X88	ENSMUSG00000028700
Rad54l	MGI:894697	P70270	ENSMUSG00000028702
Dmbx1	MGI:2153518	Q91ZK4	ENSMUSG00000028707
Mknk1	MGI:894316	O08605	ENSMUSG00000028708
Cyp4a14	MGI:1096550	O35728	ENSMUSG00000028715
Pax7	MGI:97491	P47239	ENSMUSG00000028736
Tas1r2	MGI:1933546	Q925I4	ENSMUSG00000028738
Htr6	MGI:1196627	Q9R1C8	ENSMUSG00000028747
Pink1	MGI:1916193	Q99MQ3	ENSMUSG00000028756
Kif17	MGI:1098229	Q99PW8	ENSMUSG00000028758
Alpl	MGI:87983	P09242	ENSMUSG00000028766
Fabp3	MGI:95476	P11404	ENSMUSG00000028773
Gnat3	MGI:3588268	Q3V3I2	ENSMUSG00000028777
Hpca	MGI:1336200	P84075	ENSMUSG00000028785
Khdrbs1	MGI:893579	Q60749	ENSMUSG00000028790
Rnf19b	MGI:1922484	A2A7Q9	ENSMUSG00000028793
A3galt2	MGI:2685279	Q3V1N9	ENSMUSG00000028794
Phc2	MGI:1860454	Q9QWH1	ENSMUSG00000028796
Nipal3	MGI:1921802	Q8BGN5	ENSMUSG00000028803
Rhd	MGI:1202882	Q8CF94	ENSMUSG00000028825
Stmn1	MGI:96739	P54227	ENSMUSG00000028832
Trim63	MGI:2447992	Q38HM4	ENSMUSG00000028834
Slc9a1	MGI:102462	Q61165	ENSMUSG00000028854
Csf3r	MGI:1339755	P40223	ENSMUSG00000028859
Fgr	MGI:95527	P14234	ENSMUSG00000028874
Sema3a	MGI:107558	O08665	ENSMUSG00000028883
Inpp5b	MGI:103257	Q8K337	ENSMUSG00000028894
Kcnab2	MGI:109239	P62482	ENSMUSG00000028931
Tas1r1	MGI:1927505	Q99PG6	ENSMUSG00000028950
Vamp3	MGI:1321389	P63024	ENSMUSG00000028955
Per3	MGI:1277134	O70361	ENSMUSG00000028957
Tmub1	MGI:1923764	Q9JMG3	ENSMUSG00000028958
Fastk	MGI:1913837	Q9JIX9	ENSMUSG00000028959
Park7	MGI:2135637	Q99LX0	ENSMUSG00000028964
Tnfrsf9	MGI:1101059	P20334	ENSMUSG00000028965
Errfi1	MGI:1921405	Q99JZ7	ENSMUSG00000028967
Abcb1b	MGI:97568	P06795	ENSMUSG00000028970
Cort	MGI:109538	P56469	ENSMUSG00000028971
Dffa	MGI:1196227	O54786	ENSMUSG00000028974
Nos3	MGI:97362	P70313	ENSMUSG00000028978
Masp2	MGI:1330832	Q91WP0	ENSMUSG00000028979
H6pd	MGI:2140356	Q8CFX1	ENSMUSG00000028980
Rbp7	MGI:1890409	Q9EPC5	ENSMUSG00000028996
Kmt2e	MGI:1924825	Q3UG20	ENSMUSG00000029004
Mthfr	MGI:106639	Q9WU20	ENSMUSG00000029009
Slc26a5	MGI:1933154	Q99NH7	ENSMUSG00000029015
Clcn6	MGI:1347049	O35454	ENSMUSG00000029016
Trp73	MGI:1336991	Q9JJP2	ENSMUSG00000029026
Dffb	MGI:1196287	O54788	ENSMUSG00000029027
Prkcz	MGI:97602	Q02956	ENSMUSG00000029053
Gabrd	MGI:95622	P22933	ENSMUSG00000029054
Dvl1	MGI:94941	P51141	ENSMUSG00000029071
Tas1r3	MGI:1933547	Q925D8	ENSMUSG00000029072
Tnfrsf4	MGI:104512	P47741	ENSMUSG00000029075
Bst1	MGI:105370	Q64277	ENSMUSG00000029082
Cd38	MGI:107474	P56528	ENSMUSG00000029084
Prom1	MGI:1100886	O54990	ENSMUSG00000029086
Hgfac	MGI:1859281	Q9R098	ENSMUSG00000029102
Lrpap1	MGI:96829	P55302	ENSMUSG00000029103
Add1	MGI:87918	Q9QYC0	ENSMUSG00000029106
Crmp1	MGI:107793	P97427	ENSMUSG00000029121
Fosl2	MGI:102858	P47930	ENSMUSG00000029135
Sgcb	MGI:1346523	P82349	ENSMUSG00000029156
Ppargc1a	MGI:1342774	O70343	ENSMUSG00000029167
Klf3	MGI:1342773	Q60980	ENSMUSG00000029178
Cckar	MGI:99478	O08786	ENSMUSG00000029193
Klb	MGI:1932466	Q99N32	ENSMUSG00000029195
Rhoh	MGI:1921984	Q9D3G9	ENSMUSG00000029204
Chrna9	MGI:1202403	G3X8Z7	ENSMUSG00000029205
Apbb2	MGI:108405	Q9DBR4	ENSMUSG00000029207
Gabra4	MGI:95616	Q9D6F4	ENSMUSG00000029211
Tec	MGI:98662	P24604	ENSMUSG00000029217
Slc10a4	MGI:3606480	Q3UEZ8	ENSMUSG00000029219
Nmu	MGI:1860476	Q9QXK8	ENSMUSG00000029236
Clock	MGI:99698	O08785	ENSMUSG00000029238
Mtf2	MGI:105050	Q02395	ENSMUSG00000029267
Sult1e1	MGI:98431	P49891	ENSMUSG00000029272
Gfi1	MGI:103170	P70338	ENSMUSG00000029275
Ambn	MGI:104655	O55189	ENSMUSG00000029288
Spp1	MGI:98389	P10923	ENSMUSG00000029304
Ibsp	MGI:96389	Q61711	ENSMUSG00000029306
Aff1	MGI:1100819	O88573	ENSMUSG00000029313
Plac8	MGI:2445289	Q9JI48	ENSMUSG00000029322
Prkg2	MGI:108173	Q61410	ENSMUSG00000029334
Antxr2	MGI:1919164	Q6DFX2	ENSMUSG00000029338
Tpst2	MGI:1309516	O88856	ENSMUSG00000029344
Nos1	MGI:97360	Q9Z0J4	ENSMUSG00000029361
Cxcl5	MGI:1096868	P50228	ENSMUSG00000029371
Pf4	MGI:1888711	Q9Z126	ENSMUSG00000029373
Cxcl15	MGI:1339941	Q9WVL7	ENSMUSG00000029375
Ereg	MGI:107508	Q61521	ENSMUSG00000029377
Areg	MGI:88068	P31955	ENSMUSG00000029378
Pitpnm2	MGI:1336192	Q6ZPQ6	ENSMUSG00000029406
Ppef2	MGI:1342304	O35385	ENSMUSG00000029410
Cxcl9	MGI:1352449	P18340	ENSMUSG00000029417
Scarb2	MGI:1196458	O35114	ENSMUSG00000029426
Diablo	MGI:1913843	Q9JIQ3	ENSMUSG00000029433
Mapkapk5	MGI:1333110	O54992	ENSMUSG00000029454
Aldh2	MGI:99600	P47738	ENSMUSG00000029455
P2rx7	MGI:1339957	Q9Z1M0	ENSMUSG00000029468
P2rx4	MGI:1338859	Q9JJX6	ENSMUSG00000029470
Camkk2	MGI:2444812	Q8C078	ENSMUSG00000029471
Pde6b	MGI:97525	P23440	ENSMUSG00000029491
P2rx2	MGI:2665170	Q8K3P1	ENSMUSG00000029503
Gpc2	MGI:1919201	Q8BKV1	ENSMUSG00000029510
Ulk1	MGI:1270126	O70405	ENSMUSG00000029512
Prkab1	MGI:1336167	Q9R078	ENSMUSG00000029513
Chek2	MGI:1355321	Q9Z265	ENSMUSG00000029521
Pla2g1b	MGI:101842	Q9Z0Y2	ENSMUSG00000029522
Sirt4	MGI:1922637	Q8R216	ENSMUSG00000029524
Ccr9	MGI:1341902	Q9WUT7	ENSMUSG00000029530
Tes	MGI:105081	P47226	ENSMUSG00000029552
Tfec	MGI:1333760	Q9WTW4	ENSMUSG00000029553
Hnf1a	MGI:98504	P22361	ENSMUSG00000029556
Foxp2	MGI:2148705	P58463	ENSMUSG00000029563
Lfng	MGI:1095413	O09010	ENSMUSG00000029570
Ung	MGI:109352	P97931	ENSMUSG00000029591
Dtx1	MGI:1352744	Q61010	ENSMUSG00000029603
Rph3a	MGI:102788	P47708	ENSMUSG00000029608
Eif2ak1	MGI:1353448	Q9Z2R9	ENSMUSG00000029613
Ocm	MGI:97401	P51879	ENSMUSG00000029618
Col1a2	MGI:88468	Q01149	ENSMUSG00000029661
Gngt1	MGI:109165	Q61012	ENSMUSG00000029663
Limk1	MGI:104572	P53668	ENSMUSG00000029674
Slc13a1	MGI:1859937	Q9JHI4	ENSMUSG00000029700
Tfr2	MGI:1354956	Q9JKX3	ENSMUSG00000029716
Cyp3a13	MGI:88610	Q64464	ENSMUSG00000029727
Irf5	MGI:1350924	P56477	ENSMUSG00000029771
Adcyap1r1	MGI:108449	P70205	ENSMUSG00000029778
Abcg2	MGI:1347061	Q7TMS5	ENSMUSG00000029802
Tmem176b	MGI:1916348	Q9R1Q6	ENSMUSG00000029810
Dfna5	MGI:1889850	Q9Z2D3	ENSMUSG00000029821
Nfe2l3	MGI:1339958	Q9WTM4	ENSMUSG00000029832
Trim24	MGI:109275	Q64127	ENSMUSG00000029833
Ptn	MGI:97804	P63089	ENSMUSG00000029838
Zyx	MGI:103072	Q62523	ENSMUSG00000029860
Casp2	MGI:97295	P29594	ENSMUSG00000029863
Gstk1	MGI:1923513	Q9DCM2	ENSMUSG00000029864
Ephb6	MGI:1096338	O08644	ENSMUSG00000029869
Clec5a	MGI:1345151	Q9R007	ENSMUSG00000029915
Hpgds	MGI:1859384	Q9JHF7	ENSMUSG00000029919
Tbxas1	MGI:98497	P36423	ENSMUSG00000029925
Pcyox1	MGI:1914131	Q9CQF9	ENSMUSG00000029998
Tgfa	MGI:98724	P48030	ENSMUSG00000029999
Add2	MGI:87919	Q9QYB8	ENSMUSG00000030000
Reg3g	MGI:109406	O09049	ENSMUSG00000030017
Prickle2	MGI:1925144	Q80Y24	ENSMUSG00000030020
Lrig1	MGI:107935	P70193	ENSMUSG00000030029
Tacr1	MGI:98475	P30548	ENSMUSG00000030043
Chl1	MGI:1098266	P70232	ENSMUSG00000030077
Plxna1	MGI:107685	P70206	ENSMUSG00000030084
Cntn6	MGI:1858223	Q9JMB8	ENSMUSG00000030092
Xpc	MGI:103557	P51612	ENSMUSG00000030094
Slc6a6	MGI:98488	O35316	ENSMUSG00000030096
Bhlhe40	MGI:1097714	O35185	ENSMUSG00000030103
Slc6a13	MGI:95629	P31649	ENSMUSG00000030108
Ret	MGI:97902	P35546	ENSMUSG00000030110
Lag3	MGI:106588	Q61790	ENSMUSG00000030124
Clec4e	MGI:1861232	Q9R0Q8	ENSMUSG00000030142
Klrk1	MGI:1196250	O54709	ENSMUSG00000030149
Cd69	MGI:88343	P37217	ENSMUSG00000030156
Clec2d	MGI:2135589	Q91V08	ENSMUSG00000030157
Olr1	MGI:1261434	Q9EQ09	ENSMUSG00000030162
Rad52	MGI:101949	P43352	ENSMUSG00000030166
Adipor2	MGI:93830	Q8BQS5	ENSMUSG00000030168
Kdm5a	MGI:2136980	Q3UXZ9	ENSMUSG00000030180
Ybx3	MGI:2137670	Q9JKB3	ENSMUSG00000030189
Emp1	MGI:107941	P47801	ENSMUSG00000030208
Mgp	MGI:96976	P19788	ENSMUSG00000030218
Arhgdib	MGI:101940	Q61599	ENSMUSG00000030220
Ptpro	MGI:1097152	E9Q612	ENSMUSG00000030223
Lmo3	MGI:102810	Q8BZL8	ENSMUSG00000030226
Slco1c1	MGI:1889679	Q9ERB5	ENSMUSG00000030235
Slco1b2	MGI:1351899	Q9JJL3	ENSMUSG00000030236
Abcc9	MGI:1352630	P70170	ENSMUSG00000030249
Sspn	MGI:1353511	Q62147	ENSMUSG00000030255
Bhlhe41	MGI:1930704	Q99PV5	ENSMUSG00000030256
Srgap3	MGI:2152938	Q812A2	ENSMUSG00000030257
Mtmr14	MGI:1916075	Q8VEL2	ENSMUSG00000030269
Ogg1	MGI:1097693	O08760	ENSMUSG00000030271
Cidec	MGI:95585	P56198	ENSMUSG00000030278
St8sia1	MGI:106011	Q64687	ENSMUSG00000030283
Itpr2	MGI:99418	Q9Z329	ENSMUSG00000030287
Atp2b2	MGI:105368	Q9R0K7	ENSMUSG00000030302
Slc6a1	MGI:95627	P31648	ENSMUSG00000030310
Timp4	MGI:109125	Q9JHB3	ENSMUSG00000030317
Mbd4	MGI:1333850	Q9Z2D7	ENSMUSG00000030322
Rho	MGI:97914	P15409	ENSMUSG00000030324
Cd27	MGI:88326	P41272	ENSMUSG00000030336
Ltbr	MGI:104875	P50284	ENSMUSG00000030339
Tnfrsf1a	MGI:1314884	P25118	ENSMUSG00000030341
Cd9	MGI:88348	P40240	ENSMUSG00000030342
Fkbp4	MGI:95543	P30416	ENSMUSG00000030357
Pzp	MGI:87854	Q61838	ENSMUSG00000030359
Mzf1	MGI:107457	A1L358	ENSMUSG00000030380
Ckm	MGI:88413	P07310	ENSMUSG00000030399
Rtn2	MGI:107612	O70622	ENSMUSG00000030401
Vasp	MGI:109268	P70460	ENSMUSG00000030403
Gipr	MGI:1352753	Q0P543	ENSMUSG00000030406
Dmpk	MGI:94906	P54265	ENSMUSG00000030409
Nova2	MGI:104296	G3UYX3	ENSMUSG00000030411
Siglecg	MGI:2443630	Q80ZE3	ENSMUSG00000030468
Siglece	MGI:1932475	Q91Y57	ENSMUSG00000030474
Slc7a9	MGI:1353656	Q9QXA6	ENSMUSG00000030492
Slc7a10	MGI:1858261	P63115	ENSMUSG00000030495
Apba2	MGI:1261791	P98084	ENSMUSG00000030519
Trpm1	MGI:1330305	Q2TV84	ENSMUSG00000030523
Chrna7	MGI:99779	P49582	ENSMUSG00000030525
Crtc3	MGI:1917711	Q91X84	ENSMUSG00000030527
Iqgap1	MGI:1352757	Q9JKF1	ENSMUSG00000030536
Sema4b	MGI:107559	Q62179	ENSMUSG00000030539
Pex11a	MGI:1338788	Q9Z211	ENSMUSG00000030545
Plin1	MGI:1890505	Q8CGN5	ENSMUSG00000030546
Rhcg	MGI:1888517	Q9QXP0	ENSMUSG00000030549
Mef2a	MGI:99532	Q60929	ENSMUSG00000030557
Ctsc	MGI:109553	P97821	ENSMUSG00000030560
Nox4	MGI:1354184	Q9JHI8	ENSMUSG00000030562
Cd22	MGI:88322	P35329	ENSMUSG00000030577
Tyrobp	MGI:1277211	O54885	ENSMUSG00000030579
Rasgrp4	MGI:2386851	Q8BTM9	ENSMUSG00000030589
Nfkbib	MGI:104752	Q60778	ENSMUSG00000030595
Mfge8	MGI:102768	P21956	ENSMUSG00000030605
Sh3gl3	MGI:700011	Q62421	ENSMUSG00000030638
Art2b	MGI:107545	O35975	ENSMUSG00000030651
Calca	MGI:2151253	P70160	ENSMUSG00000030669
Pde3b	MGI:1333863	Q61409	ENSMUSG00000030671
Mvp	MGI:1925638	Q9EQK5	ENSMUSG00000030681
Sez6l2	MGI:2385295	Q4V9Z5	ENSMUSG00000030683
Stard10	MGI:1860093	Q9JMD3	ENSMUSG00000030688
Coro1a	MGI:1345961	O89053	ENSMUSG00000030707
Nupr1	MGI:1891834	Q9WTK0	ENSMUSG00000030717
Cln3	MGI:107537	Q61124	ENSMUSG00000030720
Nfatc2ip	MGI:1329015	O09130	ENSMUSG00000030722
Cd19	MGI:88319	P25918	ENSMUSG00000030724
Syt3	MGI:99665	O35681	ENSMUSG00000030731
Sh2b1	MGI:1201407	Q91ZM2	ENSMUSG00000030733
Myh14	MGI:1919210	Q6URW6	ENSMUSG00000030739
Lat	MGI:1342293	O54957	ENSMUSG00000030742
Il21r	MGI:1890475	Q9JHX3	ENSMUSG00000030745
Il4ra	MGI:105367	P16382	ENSMUSG00000030748
Aqp8	MGI:1195271	P56404	ENSMUSG00000030762
Dkk3	MGI:1354952	Q9QUN9	ENSMUSG00000030772
Pak1	MGI:1339975	O88643	ENSMUSG00000030774
Trat1	MGI:1924897	Q3UU67	ENSMUSG00000030775
Itgam	MGI:96607	P05555	ENSMUSG00000030786
Lyve1	MGI:2136348	Q8BHC0	ENSMUSG00000030787
Itgax	MGI:96609	Q9QXH4	ENSMUSG00000030789
Pycard	MGI:1931465	Q9EPB4	ENSMUSG00000030793
Tead2	MGI:104904	P48301	ENSMUSG00000030796
Cd37	MGI:88330	Q61470	ENSMUSG00000030798
Prss8	MGI:1923810	Q9ESD1	ENSMUSG00000030800
Bcat2	MGI:1276534	O35855	ENSMUSG00000030826
Fgf21	MGI:1861377	Q9JJN1	ENSMUSG00000030827
Itgal	MGI:96606	P24063	ENSMUSG00000030830
Abcc6	MGI:1351634	Q9R1S7	ENSMUSG00000030834
Ush1c	MGI:1919338	Q9ES64	ENSMUSG00000030838
Rgs10	MGI:1915115	Q9CQE5	ENSMUSG00000030844
Tial1	MGI:107913	P70318	ENSMUSG00000030846
Tacc2	MGI:1928899	Q9JJG0	ENSMUSG00000030852
Ern2	MGI:1349436	Q9Z2E3	ENSMUSG00000030866
Ilk	MGI:1195267	O55222	ENSMUSG00000030890
Cckbr	MGI:99479	P56481	ENSMUSG00000030898
Crym	MGI:102675	O54983	ENSMUSG00000030905
Oat	MGI:97394	P29758	ENSMUSG00000030934
Acsm3	MGI:99538	Q3UNX5	ENSMUSG00000030935
Gp2	MGI:1914383	Q9D733	ENSMUSG00000030954
Umod	MGI:102674	Q91X17	ENSMUSG00000030963
Stim1	MGI:107476	P70302	ENSMUSG00000030987
Swap70	MGI:1298390	Q6A028	ENSMUSG00000031015
Tub	MGI:2651573	P50586	ENSMUSG00000031028
Fgf3	MGI:95517	P05524	ENSMUSG00000031074
Ano1	MGI:2142149	Q8BHY3	ENSMUSG00000031075
Sash3	MGI:1921381	Q8K352	ENSMUSG00000031101
Elf4	MGI:1928377	Q9Z2U4	ENSMUSG00000031103
Igsf1	MGI:2147913	Q7TQA1	ENSMUSG00000031111
Brs3	MGI:1100501	O54798	ENSMUSG00000031130
Cd40lg	MGI:88337	P27548	ENSMUSG00000031132
Arhgef6	MGI:1920591	Q8K4I3	ENSMUSG00000031133
F9	MGI:88384	P16294	ENSMUSG00000031138
Cacna1f	MGI:1859639	Q9JIS7	ENSMUSG00000031142
Syp	MGI:98467	Q62277	ENSMUSG00000031144
Pim2	MGI:97587	Q62070	ENSMUSG00000031155
Hdac6	MGI:1333752	Q9Z2V5	ENSMUSG00000031161
Was	MGI:105059	P70315	ENSMUSG00000031165
F8	MGI:88383	Q06194	ENSMUSG00000031196
Msn	MGI:97167	P26041	ENSMUSG00000031207
Heph	MGI:1332240	Q9Z0Z4	ENSMUSG00000031209
Ophn1	MGI:2151070	Q99J31	ENSMUSG00000031214
Sytl4	MGI:1351606	Q9R0Q1	ENSMUSG00000031255
Nox1	MGI:2450016	Q8CIZ9	ENSMUSG00000031257
Btk	MGI:88216	P35991	ENSMUSG00000031264
Gla	MGI:1347344	P51569	ENSMUSG00000031266
Col4a6	MGI:2152695	Q9ESQ1	ENSMUSG00000031273
Acsl4	MGI:1354713	Q9QUJ7	ENSMUSG00000031278
Pak3	MGI:1339656	Q61036	ENSMUSG00000031284
Il13ra2	MGI:1277954	O88786	ENSMUSG00000031289
Cdkl5	MGI:1278336	Q3UTQ8	ENSMUSG00000031292
Rs1	MGI:1336189	Q9Z1L4	ENSMUSG00000031293
Nlgn3	MGI:2444609	Q8BYM5	ENSMUSG00000031302
Il2rg	MGI:96551	P34902	ENSMUSG00000031304
Rps6ka3	MGI:104557	P18654	ENSMUSG00000031309
Cdx4	MGI:88362	Q07424	ENSMUSG00000031326
Tsx	MGI:108118	P70675	ENSMUSG00000031329
Mtm1	MGI:1099452	Q9Z2C5	ENSMUSG00000031337
Gpm6b	MGI:107672	P35803	ENSMUSG00000031342
Gabra3	MGI:95615	P26049	ENSMUSG00000031343
Amelx	MGI:88005	P63277	ENSMUSG00000031354
Arhgap6	MGI:1196332	O54834	ENSMUSG00000031355
Grpr	MGI:95836	P21729	ENSMUSG00000031364
Trex2	MGI:1346343	Q9R1A9	ENSMUSG00000031372
Bgn	MGI:88158	P28653	ENSMUSG00000031375
Abcd1	MGI:1349215	P48410	ENSMUSG00000031378
Figf	MGI:108037	P97946	ENSMUSG00000031380
Renbp	MGI:105940	P82343	ENSMUSG00000031387
L1cam	MGI:96721	P11627	ENSMUSG00000031391
Irak1	MGI:107420	Q62406	ENSMUSG00000031392
Mecp2	MGI:99918	Q9Z2D6	ENSMUSG00000031393
Tktl1	MGI:1933244	Q99MX0	ENSMUSG00000031397
Mpp1	MGI:105941	P70290	ENSMUSG00000031402
Dkc1	MGI:1861727	Q9ESX5	ENSMUSG00000031403
Morf4l2	MGI:1927167	Q9R0Q4	ENSMUSG00000031422
Plp1	MGI:97623	P60202	ENSMUSG00000031425
Rnf128	MGI:1914139	Q9D304	ENSMUSG00000031438
Proz	MGI:1860488	Q9CQW3	ENSMUSG00000031445
Cul4a	MGI:1914487	Q3TCH7	ENSMUSG00000031446
Lamp1	MGI:96745	P11438	ENSMUSG00000031447
Atp4b	MGI:88114	P50992	ENSMUSG00000031449
Grk1	MGI:1345146	Q9WVL4	ENSMUSG00000031450
Gas6	MGI:95660	Q61592	ENSMUSG00000031451
Adrb3	MGI:87939	P25962	ENSMUSG00000031489
Eif4ebp1	MGI:103267	Q60876	ENSMUSG00000031490
Cd209a	MGI:2157942	Q91ZX1	ENSMUSG00000031494
Cd209d	MGI:2157947	Q91ZW8	ENSMUSG00000031495
Col4a1	MGI:88454	P02463	ENSMUSG00000031502
Ptpn7	MGI:2156893	Q8BUM3	ENSMUSG00000031506
Gpm6a	MGI:107671	P35802	ENSMUSG00000031517
Aga	MGI:104873	Q64191	ENSMUSG00000031521
Eri1	MGI:1914526	Q7TMF2	ENSMUSG00000031527
Dusp4	MGI:2442191	Q8BFV3	ENSMUSG00000031530
Plat	MGI:97610	P11214	ENSMUSG00000031538
Ap3m2	MGI:1929214	Q8R2R9	ENSMUSG00000031539
Sfrp1	MGI:892014	Q8C4U3	ENSMUSG00000031548
Ido1	MGI:96416	P28776	ENSMUSG00000031551
Adam18	MGI:105986	Q9R157	ENSMUSG00000031552
Adam9	MGI:105376	Q61072	ENSMUSG00000031555
Tenm3	MGI:1345183	Q9WTS6	ENSMUSG00000031561
Star	MGI:102760	P51557	ENSMUSG00000031574
Wrn	MGI:109635	O09053	ENSMUSG00000031583
Slc7a2	MGI:99828	P18581	ENSMUSG00000031596
Fgf20	MGI:1891346	Q9ESL9	ENSMUSG00000031603
Nr3c2	MGI:99459	Q8VII8	ENSMUSG00000031618
Isx	MGI:1918847	A1A546	ENSMUSG00000031621
Irf2	MGI:96591	P23906	ENSMUSG00000031627
Casp3	MGI:107739	P70677	ENSMUSG00000031628
Slc25a4	MGI:1353495	P48962	ENSMUSG00000031633
Pdlim3	MGI:1859274	O70209	ENSMUSG00000031636
Tlr3	MGI:2156367	Q99MB1	ENSMUSG00000031639
Klkb1	MGI:102849	P26262	ENSMUSG00000031640
F11	MGI:99481	Q91Y47	ENSMUSG00000031645
Cbln1	MGI:88281	Q9R171	ENSMUSG00000031654
Adcy7	MGI:102891	P51829	ENSMUSG00000031659
Eif2ak3	MGI:1341830	Q9Z2B5	ENSMUSG00000031668
Cdh11	MGI:99217	P55288	ENSMUSG00000031673
Pou4f2	MGI:102524	Q63934	ENSMUSG00000031688
Ucp1	MGI:98894	P12242	ENSMUSG00000031710
Il15	MGI:103014	P48346	ENSMUSG00000031712
Hp	MGI:96211	Q61646	ENSMUSG00000031722
Irx5	MGI:1859086	Q9JKQ4	ENSMUSG00000031737
Mmp2	MGI:97009	P33434	ENSMUSG00000031740
Gnao1	MGI:95775	P18872	ENSMUSG00000031748
Bbs2	MGI:2135267	Q9CWF6	ENSMUSG00000031755
Mt3	MGI:97173	P28184	ENSMUSG00000031760
Mt2	MGI:97172	P02798	ENSMUSG00000031762
Mt1	MGI:97171	P02802	ENSMUSG00000031765
Slc12a3	MGI:108114	P59158	ENSMUSG00000031766
Cx3cl1	MGI:1097153	O35188	ENSMUSG00000031778
Cngb1	MGI:2664102	E1AZ71	ENSMUSG00000031789
Mmp15	MGI:109320	O54732	ENSMUSG00000031790
B3gnt3	MGI:2152535	Q5JCS9	ENSMUSG00000031803
Jak3	MGI:99928	Q62137	ENSMUSG00000031805
Slc27a1	MGI:1347098	Q60714	ENSMUSG00000031808
Map1lc3b	MGI:1914693	Q9CQV6	ENSMUSG00000031812
Pik3r2	MGI:1098772	O08908	ENSMUSG00000031834
Ifi30	MGI:2137648	Q9ESY9	ENSMUSG00000031838
Rab3a	MGI:97843	P63011	ENSMUSG00000031840
Cdh13	MGI:99551	Q9WTR5	ENSMUSG00000031841
Comp	MGI:88469	Q9R0G6	ENSMUSG00000031849
Lpar2	MGI:1858422	Q9JL06	ENSMUSG00000031861
Pgr	MGI:97567	Q00175	ENSMUSG00000031870
Tradd	MGI:109200	Q3U0V2	ENSMUSG00000031887
Hsd11b2	MGI:104720	P51661	ENSMUSG00000031891
Psmb10	MGI:1096380	O35955	ENSMUSG00000031897
Nfatc3	MGI:103296	P97305	ENSMUSG00000031902
Pla2g15	MGI:2178076	Q8VEB4	ENSMUSG00000031903
Smpd3	MGI:1927578	Q9JJY3	ENSMUSG00000031906
Mtmr2	MGI:1924366	Q9Z2D1	ENSMUSG00000031918
Mre11a	MGI:1100512	Q61216	ENSMUSG00000031928
Gpr83	MGI:95712	P30731	ENSMUSG00000031932
Panx1	MGI:1860055	Q9JIP4	ENSMUSG00000031934
Acta1	MGI:87902	P68134	ENSMUSG00000031972
Agt	MGI:87963	P11859	ENSMUSG00000031980
Capn9	MGI:1920897	Q9D805	ENSMUSG00000031981
Gnpat	MGI:1343460	P98192	ENSMUSG00000031985
Jam3	MGI:1933825	Q9D8B7	ENSMUSG00000031990
Trpc6	MGI:109523	Q61143	ENSMUSG00000031997
Birc3	MGI:1197007	O08863	ENSMUSG00000032000
Usp2	MGI:1858178	O88623	ENSMUSG00000032010
Thy1	MGI:98747	P01831	ENSMUSG00000032011
Pvrl1	MGI:1926483	Q9JKF6	ENSMUSG00000032012
Pou2f3	MGI:102565	P31362	ENSMUSG00000032015
Grik4	MGI:95817	Q8BMF5	ENSMUSG00000032017
Crtam	MGI:1859822	Q149L7	ENSMUSG00000032021
Ets1	MGI:95455	P27577	ENSMUSG00000032035
St3gal4	MGI:1316743	Q91Y74	ENSMUSG00000032038
Tirap	MGI:2152213	Q99JY1	ENSMUSG00000032041
Abhd12	MGI:1923442	Q99LR1	ENSMUSG00000032046
Pou2af1	MGI:105086	Q64693	ENSMUSG00000032053
Cryab	MGI:88516	P23927	ENSMUSG00000032060
Pts	MGI:1338783	Q9R1Z7	ENSMUSG00000032067
Apoa5	MGI:1913363	Q8C7G5	ENSMUSG00000032079
Apoa4	MGI:88051	P06728	ENSMUSG00000032080
Apoc3	MGI:88055	P33622	ENSMUSG00000032081
Apoa1	MGI:88049	Q00623	ENSMUSG00000032083
Bace1	MGI:1346542	P56818	ENSMUSG00000032086
Il10ra	MGI:96538	Q61727	ENSMUSG00000032089
Cd3e	MGI:88332	P22646	ENSMUSG00000032093
Treh	MGI:1926230	Q9JLT2	ENSMUSG00000032098
Nlrx1	MGI:2429611	Q3TL44	ENSMUSG00000032109
Slc37a4	MGI:1316650	Q9D1F9	ENSMUSG00000032114
Fez1	MGI:2670976	Q8K0X8	ENSMUSG00000032118
Mcam	MGI:1933966	Q8R2Y2	ENSMUSG00000032135
Pin1	MGI:1346036	Q9QUR7	ENSMUSG00000032171
Tyk2	MGI:1929470	Q9R117	ENSMUSG00000032175
Pde4a	MGI:99558	O89084	ENSMUSG00000032177
Bcl2l10	MGI:1330841	Q9Z0F3	ENSMUSG00000032191
[truncated: 1,452 more rows]
