# Supplementary material for: Properties of genes essential for mouse development
Source: PLoS One. 2017 May 31;12(5):e0178273. doi: 10.1371/journal.pone.0178273 (PMC5451031; doi:10.1371/journal.pone.0178273)
Supplement: S10 Data — (XLSX) [file pone.0178273.s010.xlsx]

## Sheet: Sheet1
Gene Type	MP Term	MP ID
Lethal	prenatal lethality	MP:0002080
Lethal	perinatal lethality	MP:0002081
Lethal	postnatal lethality	MP:0002082
Viable	adipose tissue phenotype	MP:0005375
Viable	behaviour/neurological phenotype	MP:0005386
Viable	abnormal behaviour	MP:0004924
Viable	abnormal postnatal growth/weight/body size	MP:0002089
Viable	hearing/vestibular/ear phenotype	MP:0005377
Viable	homeostasis/metabolism phenotype	MP:0005376
Viable	abnormal immune system physiology	MP:0001790
Viable	abnormal skin morphology	MP:0002060
Viable	abnormal skin physiology	MP:0005501
Viable	abnormal touch/nociception	MP:0001968
Viable	premature aging	MP:0003786
Viable	slow aging	MP:0011614
Viable	normal phenotype	MP:0002873
Viable	pigmentation phenotype	MP:0001186
Viable	taste/olfaction phenotype	MP:0005394
Viable	altered tumor pathology	MP:0010639
Viable	altered tumor susceptibility	MP:0002166
Viable	abnormal eye physiology	MP:0005253
